# Supplementary material for: GIPC2 is an endocrine-specific tumor suppressor gene for both sporadic and hereditary tumors of RET- and SDHB-, but not VHL-associated clusters of pheochromocytoma/paraganglioma
Source: Cell Death Dis. 2021 May 4;12(5):444. doi: 10.1038/s41419-021-03731-7 (PMC8096975; doi:10.1038/s41419-021-03731-7)
Supplement: Supplementary file 4 — Supple. File 2. Protein identification results of the IP-MS experiment [file 41419_2021_3731_MOESM4_ESM.xlsx]

## Sheet: A
Supplementary File 3. Protein identification results of the IP-MS experiment. The sepctrum counts of each protein in in each bands were shown. A Band 1 (115KD);B Band 2 (65KD); C:Band 3 (45KD); D:Band 4 (20KD). NONO was in Table B, and were highlighted in yellow.
Protein Name	Accession	Molecular Weight	vector	GIPC2	GIPC2ΔPDZ
Cluster of Keratin, type II cytoskeletal 2 epidermal OS=Homo sapiens GN=KRT2 PE=1 SV=2 (P35908)	P35908	65 kDa	208	95	60
Splicing factor, proline- and glutamine-rich OS=Homo sapiens GN=SFPQ PE=1 SV=2	P23246	76 kDa	11	76	22
Keratin, type II cytoskeletal 1 OS=Homo sapiens GN=KRT1 PE=1 SV=6	P04264	66 kDa	312	71	58
Heat shock protein HSP 90-beta OS=Homo sapiens GN=HSP90AB1 PE=1 SV=4	P08238	83 kDa	7	48	22
Heat shock protein HSP 90-alpha OS=Homo sapiens GN=HSP90AA1 PE=1 SV=5	P07900	85 kDa	7	47	30
Cluster of Keratin, type I cytoskeletal 10 OS=Homo sapiens GN=KRT10 PE=1 SV=6 (P13645)	P13645	59 kDa	89	44	29
Cluster of Keratin, type I cytoskeletal 16 OS=Homo sapiens GN=KRT16 PE=1 SV=4 (P08779)	P08779	51 kDa	150	42	30
Elongation factor 2 OS=Homo sapiens GN=EEF2 PE=1 SV=4	P13639	95 kDa	19	36	36
Glycogen phosphorylase, liver form OS=Homo sapiens GN=PYGL PE=1 SV=4	P06737	97 kDa	11	30	30
Puromycin-sensitive aminopeptidase OS=Homo sapiens GN=NPEPPS PE=1 SV=2	P55786	103 kDa	20	26	27
Endoplasmin OS=Homo sapiens GN=HSP90B1 PE=1 SV=1	P14625	92 kDa	10	26	29
26S proteasome non-ATPase regulatory subunit 2 OS=Homo sapiens GN=PSMD2 PE=1 SV=3	Q13200	100 kDa	10	25	27
Nucleolin OS=Homo sapiens GN=NCL PE=1 SV=3	P19338	77 kDa	1	25	17
Keratin, type I cytoskeletal 9 OS=Homo sapiens GN=KRT9 PE=1 SV=3	P35527	62 kDa	200	24	42
Cluster of Fragile X mental retardation syndrome-related protein 2 OS=Homo sapiens GN=FXR2 PE=1 SV=2 (P51116)	P51116	74 kDa	0	22	1
Transitional endoplasmic reticulum ATPase OS=Homo sapiens GN=VCP PE=1 SV=4	P55072	89 kDa	13	21	24
Cluster of AP-2 complex subunit beta OS=Homo sapiens GN=AP2B1 PE=1 SV=1 (P63010)	P63010	105 kDa	9	21	24
Cluster of Sodium/potassium-transporting ATPase subunit alpha-1 OS=Homo sapiens GN=ATP1A1 PE=1 SV=1 (P05023)	P05023	113 kDa	4	21	20
Transferrin receptor protein 1 OS=Homo sapiens GN=TFRC PE=1 SV=2	P02786	85 kDa	0	21	20
Far upstream element-binding protein 2 OS=Homo sapiens GN=KHSRP PE=1 SV=4	Q92945	73 kDa	1	21	6
N-alpha-acetyltransferase 15, NatA auxiliary subunit OS=Homo sapiens GN=NAA15 PE=1 SV=1	Q9BXJ9	101 kDa	3	20	20
DNA replication licensing factor MCM3 OS=Homo sapiens GN=MCM3 PE=1 SV=3	P25205	91 kDa	7	19	15
Importin subunit beta-1 OS=Homo sapiens GN=KPNB1 PE=1 SV=2	Q14974	97 kDa	7	16	17
Exportin-2 OS=Homo sapiens GN=CSE1L PE=1 SV=3	P55060	110 kDa	15	15	22
Coatomer subunit beta' OS=Homo sapiens GN=COPB2 PE=1 SV=2	P35606	102 kDa	7	15	20
Ubiquitin carboxyl-terminal hydrolase 10 OS=Homo sapiens GN=USP10 PE=1 SV=2	Q14694	87 kDa	2	15	14
Coatomer subunit beta OS=Homo sapiens GN=COPB1 PE=1 SV=3	P53618	107 kDa	9	14	26
Transportin-1 OS=Homo sapiens GN=TNPO1 PE=1 SV=2	Q92973	102 kDa	2	14	10
Methionine--tRNA ligase, cytoplasmic OS=Homo sapiens GN=MARS PE=1 SV=2	P56192	101 kDa	8	13	15
Caprin-1 OS=Homo sapiens GN=CAPRIN1 PE=1 SV=2	Q14444	78 kDa	6	13	6
Serum albumin OS=Homo sapiens GN=ALB PE=1 SV=2	P02768	69 kDa	7	13	1
Hornerin OS=Homo sapiens GN=HRNR PE=1 SV=2	Q86YZ3	282 kDa	14	12	16
Transcription intermediary factor 1-beta OS=Homo sapiens GN=TRIM28 PE=1 SV=5	Q13263	89 kDa	11	12	16
Programmed cell death 6-interacting protein OS=Homo sapiens GN=PDCD6IP PE=1 SV=1	Q8WUM4	96 kDa	7	12	20
DNA replication licensing factor MCM6 OS=Homo sapiens GN=MCM6 PE=1 SV=1	Q14566	93 kDa	4	12	17
Heterogeneous nuclear ribonucleoprotein U-like protein 1 OS=Homo sapiens GN=HNRNPUL1 PE=1 SV=2	Q9BUJ2	96 kDa	4	12	9
Pre-rRNA-processing protein TSR1 homolog OS=Homo sapiens GN=TSR1 PE=1 SV=1	Q2NL82	92 kDa	0	12	13
Cold shock domain-containing protein E1 OS=Homo sapiens GN=CSDE1 PE=1 SV=2	O75534	89 kDa	0	12	9
Coatomer subunit gamma-1 OS=Homo sapiens GN=COPG1 PE=1 SV=1	Q9Y678	98 kDa	0	12	9
Protein unc-45 homolog A OS=Homo sapiens GN=UNC45A PE=1 SV=1	Q9H3U1	103 kDa	3	11	14
Ubiquitin carboxyl-terminal hydrolase 5 OS=Homo sapiens GN=USP5 PE=1 SV=2	P45974	96 kDa	2	11	13
RNA-binding protein EWS OS=Homo sapiens GN=EWSR1 PE=1 SV=1	Q01844	68 kDa	2	11	5
tRNA (cytosine(34)-C(5))-methyltransferase OS=Homo sapiens GN=NSUN2 PE=1 SV=2	Q08J23	86 kDa	0	11	6
Cluster of Tubulin beta chain OS=Homo sapiens GN=TUBB PE=1 SV=2 (P07437)	P07437	50 kDa	4	10	21
Exportin-T OS=Homo sapiens GN=XPOT PE=1 SV=2	O43592	110 kDa	8	10	9
Probable leucine--tRNA ligase, mitochondrial OS=Homo sapiens GN=LARS2 PE=1 SV=2	Q15031	102 kDa	0	10	10
Nuclear pore complex protein Nup93 OS=Homo sapiens GN=NUP93 PE=1 SV=2	Q8N1F7	93 kDa	0	10	0
C-1-tetrahydrofolate synthase, cytoplasmic OS=Homo sapiens GN=MTHFD1 PE=1 SV=3	P11586	102 kDa	16	9	22
Splicing factor 3B subunit 3 OS=Homo sapiens GN=SF3B3 PE=1 SV=4	Q15393	136 kDa	5	9	17
Cluster of Hexokinase-1 OS=Homo sapiens GN=HK1 PE=1 SV=3 (P19367)	P19367	102 kDa	2	9	16
Heat shock 70 kDa protein 4L OS=Homo sapiens GN=HSPA4L PE=1 SV=3	O95757	95 kDa	3	9	13
Heat shock 70 kDa protein 1A/1B OS=Homo sapiens GN=HSPA1A PE=1 SV=5	P08107	70 kDa	7	9	9
Ig gamma-1 chain C region OS=Homo sapiens GN=IGHG1 PE=1 SV=1	P01857	36 kDa	3	9	0
Cluster of Protein argonaute-3 OS=Homo sapiens GN=EIF2C3 PE=1 SV=2 (Q9H9G7)	Q9H9G7	97 kDa	0	9	0
NF-kappa-B-repressing factor OS=Homo sapiens GN=NKRF PE=1 SV=2	O15226	78 kDa	0	9	5
Heat shock 70 kDa protein 4 OS=Homo sapiens GN=HSPA4 PE=1 SV=4	P34932	94 kDa	11	8	19
Heterogeneous nuclear ribonucleoprotein U OS=Homo sapiens GN=HNRNPU PE=1 SV=6	Q00839	91 kDa	7	8	15
Ubiquitin-like modifier-activating enzyme 1 OS=Homo sapiens GN=UBA1 PE=1 SV=3	P22314	118 kDa	0	8	15
Elongation factor 1-alpha 1 OS=Homo sapiens GN=EEF1A1 PE=1 SV=1	P68104	50 kDa	3	8	8
La-related protein 4B OS=Homo sapiens GN=LARP4B PE=1 SV=3	Q92615	81 kDa	0	8	3
Putative pre-mRNA-splicing factor ATP-dependent RNA helicase DHX15 OS=Homo sapiens GN=DHX15 PE=1 SV=2	O43143	91 kDa	0	8	0
Clathrin heavy chain 1 OS=Homo sapiens GN=CLTC PE=1 SV=5	Q00610	192 kDa	0	8	5
DNA replication licensing factor MCM4 OS=Homo sapiens GN=MCM4 PE=1 SV=5	P33991	97 kDa	5	8	14
Pre-mRNA-splicing factor SYF1 OS=Homo sapiens GN=XAB2 PE=1 SV=2	Q9HCS7	100 kDa	0	8	0
Desmoplakin OS=Homo sapiens GN=DSP PE=1 SV=3	P15924	332 kDa	59	8	15
Cluster of Actin, cytoplasmic 1 OS=Homo sapiens GN=ACTB PE=1 SV=1 (P60709)	P60709	42 kDa	4	7	9
Poly [ADP-ribose] polymerase 1 OS=Homo sapiens GN=PARP1 PE=1 SV=4	P09874	113 kDa	2	7	8
Zinc finger CCCH-type antiviral protein 1 OS=Homo sapiens GN=ZC3HAV1 PE=1 SV=3	Q7Z2W4	101 kDa	0	7	9
Cytoplasmic aconitate hydratase OS=Homo sapiens GN=ACO1 PE=1 SV=3	P21399	98 kDa	0	7	7
Sarcoplasmic/endoplasmic reticulum calcium ATPase 2 OS=Homo sapiens GN=ATP2A2 PE=1 SV=1	P16615	115 kDa	0	7	5
Testis-expressed sequence 10 protein OS=Homo sapiens GN=TEX10 PE=1 SV=2	Q9NXF1	106 kDa	0	7	3
Coatomer subunit gamma-2 OS=Homo sapiens GN=COPG2 PE=1 SV=1	Q9UBF2	98 kDa	0	7	1
Protein CIP2A OS=Homo sapiens GN=KIAA1524 PE=1 SV=2	Q8TCG1	102 kDa	0	7	1
Heat shock cognate 71 kDa protein OS=Homo sapiens GN=HSPA8 PE=1 SV=1	P11142	71 kDa	2	7	9
Heat shock protein 105 kDa OS=Homo sapiens GN=HSPH1 PE=1 SV=1	Q92598	97 kDa	5	5	17
Gamma-tubulin complex component 2 OS=Homo sapiens GN=TUBGCP2 PE=1 SV=2	Q9BSJ2	103 kDa	1	5	7
La-related protein 4 OS=Homo sapiens GN=LARP4 PE=1 SV=3	Q71RC2	81 kDa	0	5	0
Cell division cycle 5-like protein OS=Homo sapiens GN=CDC5L PE=1 SV=2	Q99459	92 kDa	0	5	14
Interleukin enhancer-binding factor 3 OS=Homo sapiens GN=ILF3 PE=1 SV=3	Q12906	95 kDa	0	5	5
Serotransferrin OS=Homo sapiens GN=TF PE=1 SV=3	P02787	77 kDa	0	5	0
Cap-specific mRNA (nucleoside-2'-O-)-methyltransferase 1 OS=Homo sapiens GN=FTSJD2 PE=1 SV=1	Q8N1G2	95 kDa	0	5	3
DNA topoisomerase 3-beta-1 OS=Homo sapiens GN=TOP3B PE=1 SV=1	O95985	97 kDa	0	5	0
Histone H1.3 OS=Homo sapiens GN=HIST1H1D PE=1 SV=2	P16402	22 kDa	0	5	1
Glycogen phosphorylase, brain form OS=Homo sapiens GN=PYGB PE=1 SV=5	P11216	97 kDa	0	5	8
Filaggrin-2 OS=Homo sapiens GN=FLG2 PE=1 SV=1	Q5D862	248 kDa	3	4	3
Dermcidin OS=Homo sapiens GN=DCD PE=1 SV=2	P81605	11 kDa	2	4	2
Ataxin-2-like protein OS=Homo sapiens GN=ATXN2L PE=1 SV=2	Q8WWM7	113 kDa	0	4	0
Condensin complex subunit 2 OS=Homo sapiens GN=NCAPH PE=1 SV=3	Q15003	83 kDa	0	4	3
Cluster of Tubulin alpha-1B chain OS=Homo sapiens GN=TUBA1B PE=1 SV=1 (P68363)	P68363	50 kDa	5	4	10
4F2 cell-surface antigen heavy chain OS=Homo sapiens GN=SLC3A2 PE=1 SV=3	P08195	68 kDa	0	4	5
Protein FAM91A1 OS=Homo sapiens GN=FAM91A1 PE=1 SV=3	Q658Y4	94 kDa	0	4	1
Alpha-1-antitrypsin OS=Homo sapiens GN=SERPINA1 PE=1 SV=3	P01009	47 kDa	0	4	0
AP-2 complex subunit alpha-2 OS=Homo sapiens GN=AP2A2 PE=1 SV=2	O94973	104 kDa	0	4	10
Transportin-3 OS=Homo sapiens GN=TNPO3 PE=1 SV=3	Q9Y5L0	104 kDa	0	4	0
AP-2 complex subunit alpha-1 OS=Homo sapiens GN=AP2A1 PE=1 SV=3	O95782	108 kDa	0	4	10
Probable ATP-dependent RNA helicase DDX20 OS=Homo sapiens GN=DDX20 PE=1 SV=2	Q9UHI6	92 kDa	1	4	7
E3 UFM1-protein ligase 1 OS=Homo sapiens GN=UFL1 PE=1 SV=2	O94874	90 kDa	0	4	0
Alanine--tRNA ligase, mitochondrial OS=Homo sapiens GN=AARS2 PE=1 SV=1	Q5JTZ9	107 kDa	0	4	12
Polyadenylate-binding protein 1 OS=Homo sapiens GN=PABPC1 PE=1 SV=2	P11940	71 kDa	0	4	0
Oxysterol-binding protein 1 OS=Homo sapiens GN=OSBP PE=1 SV=1	P22059	89 kDa	0	4	2
Cluster of Myosin-9 OS=Homo sapiens GN=MYH9 PE=1 SV=4 (P35579)	P35579	227 kDa	0	4	5
Ig gamma-2 chain C region OS=Homo sapiens GN=IGHG2 PE=1 SV=2	P01859	36 kDa	2	4	0
Inositol polyphosphate 5-phosphatase OCRL-1 OS=Homo sapiens GN=OCRL PE=1 SV=3	Q01968	104 kDa	0	4	3
Alpha-adducin OS=Homo sapiens GN=ADD1 PE=1 SV=2	P35611	81 kDa	1	3	3
Desmoglein-1 OS=Homo sapiens GN=DSG1 PE=1 SV=2	Q02413	114 kDa	15	3	0
Ig alpha-1 chain C region OS=Homo sapiens GN=IGHA1 PE=1 SV=2	P01876	38 kDa	0	3	0
Ig lambda-7 chain C region OS=Homo sapiens GN=IGLC7 PE=1 SV=2	A0M8Q6	11 kDa	0	3	0
Protein CASC3 OS=Homo sapiens GN=CASC3 PE=1 SV=2	O15234	76 kDa	0	3	0
Lymphoid-specific helicase OS=Homo sapiens GN=HELLS PE=1 SV=1	Q9NRZ9	97 kDa	1	3	5
Plakophilin-2 OS=Homo sapiens GN=PKP2 PE=1 SV=2	Q99959	97 kDa	0	3	0
Apolipoprotein A-I OS=Homo sapiens GN=APOA1 PE=1 SV=1	P02647	31 kDa	0	3	0
Tuftelin-interacting protein 11 OS=Homo sapiens GN=TFIP11 PE=1 SV=1	Q9UBB9	97 kDa	0	3	1
RNA-binding protein FUS OS=Homo sapiens GN=FUS PE=1 SV=1	P35637	53 kDa	0	3	0
N-terminal kinase-like protein OS=Homo sapiens GN=SCYL1 PE=1 SV=1	Q96KG9	90 kDa	0	3	0
Filaggrin OS=Homo sapiens GN=FLG PE=1 SV=3	P20930	435 kDa	0	3	0
ATP-dependent RNA helicase DDX54 OS=Homo sapiens GN=DDX54 PE=1 SV=2	Q8TDD1	99 kDa	0	3	2
Protein AMBP OS=Homo sapiens GN=AMBP PE=1 SV=1	P02760	39 kDa	2	3	8
Titin OS=Homo sapiens GN=TTN PE=1 SV=4	Q8WZ42	3816 kDa	2	3	3
Hexokinase-2 OS=Homo sapiens GN=HK2 PE=1 SV=2	P52789	102 kDa	3	3	6
Cluster of Keratin, type I cuticular Ha1 OS=Homo sapiens GN=KRT31 PE=2 SV=3 (Q15323)	Q15323	47 kDa	0	3	15
Cleavage and polyadenylation specificity factor subunit 2 OS=Homo sapiens GN=CPSF2 PE=1 SV=2	Q9P2I0	88 kDa	0	2	1
Dynamin-like 120 kDa protein, mitochondrial OS=Homo sapiens GN=OPA1 PE=1 SV=3	O60313	112 kDa	0	2	2
Protein KRI1 homolog OS=Homo sapiens GN=KRI1 PE=1 SV=2	Q8N9T8	83 kDa	0	2	5
ATP synthase subunit alpha, mitochondrial OS=Homo sapiens GN=ATP5A1 PE=1 SV=1	P25705	60 kDa	0	2	1
RNA-binding protein 28 OS=Homo sapiens GN=RBM28 PE=1 SV=3	Q9NW13	86 kDa	0	2	3
ATP-dependent RNA helicase DDX1 OS=Homo sapiens GN=DDX1 PE=1 SV=2	Q92499	82 kDa	0	2	0
Band 4.1-like protein 3 OS=Homo sapiens GN=EPB41L3 PE=1 SV=2	Q9Y2J2	121 kDa	0	2	0
Bifunctional glutamate/proline--tRNA ligase OS=Homo sapiens GN=EPRS PE=1 SV=5	P07814	171 kDa	0	2	0
Probable ATP-dependent RNA helicase DDX27 OS=Homo sapiens GN=DDX27 PE=1 SV=2	Q96GQ7	90 kDa	0	2	0
Ubiquitin-protein ligase E3A OS=Homo sapiens GN=UBE3A PE=1 SV=4	Q05086	101 kDa	0	2	0
Zinc-alpha-2-glycoprotein OS=Homo sapiens GN=AZGP1 PE=1 SV=2	P25311	34 kDa	3	2	0
Microprocessor complex subunit DGCR8 OS=Homo sapiens GN=DGCR8 PE=1 SV=1	Q8WYQ5	86 kDa	0	2	0
Oxysterol-binding protein-related protein 3 OS=Homo sapiens GN=OSBPL3 PE=1 SV=1	Q9H4L5	101 kDa	0	2	0
Drebrin OS=Homo sapiens GN=DBN1 PE=1 SV=4	Q16643	71 kDa	0	2	0
Constitutive coactivator of peroxisome proliferator-activated receptor gamma OS=Homo sapiens GN=FAM120B PE=1 SV=1	Q96EK7	104 kDa	0	2	0
Protein PAT1 homolog 1 OS=Homo sapiens GN=PATL1 PE=1 SV=2	Q86TB9	87 kDa	0	2	1
ATP-dependent RNA helicase A OS=Homo sapiens GN=DHX9 PE=1 SV=4	Q08211	141 kDa	0	2	0
Zinc finger SWIM domain-containing protein 6 OS=Homo sapiens GN=ZSWIM6 PE=2 SV=2	Q9HCJ5	133 kDa	2	2	2
Staphylococcal nuclease domain-containing protein 1 OS=Homo sapiens GN=SND1 PE=1 SV=1	Q7KZF4	102 kDa	1	2	2
CCR4-NOT transcription complex subunit 3 OS=Homo sapiens GN=CNOT3 PE=1 SV=1	O75175	82 kDa	0	2	3
Ubiquitin-associated protein 2-like OS=Homo sapiens GN=UBAP2L PE=1 SV=2	Q14157	115 kDa	0	2	1
26S proteasome non-ATPase regulatory subunit 1 OS=Homo sapiens GN=PSMD1 PE=1 SV=2	Q99460	106 kDa	4	2	7
MMS19 nucleotide excision repair protein homolog OS=Homo sapiens GN=MMS19 PE=1 SV=2	Q96T76	113 kDa	1	2	5
Pyruvate kinase isozymes M1/M2 OS=Homo sapiens GN=PKM PE=1 SV=4	P14618	58 kDa	2	2	2
ADP/ATP translocase 2 OS=Homo sapiens GN=SLC25A5 PE=1 SV=7	P05141	33 kDa	0	2	3
Annexin A2 OS=Homo sapiens GN=ANXA2 PE=1 SV=2	P07355	39 kDa	8	2	0
Zinc finger CCHC domain-containing protein 8 OS=Homo sapiens GN=ZCCHC8 PE=1 SV=2	Q6NZY4	79 kDa	0	2	2
Sortilin OS=Homo sapiens GN=SORT1 PE=1 SV=3	Q99523	92 kDa	0	2	0
60 kDa heat shock protein, mitochondrial OS=Homo sapiens GN=HSPD1 PE=1 SV=2	P10809	61 kDa	0	2	2
Junction plakoglobin OS=Homo sapiens GN=JUP PE=1 SV=3	P14923	82 kDa	16	2	2
Cluster of Alpha-actinin-1 OS=Homo sapiens GN=ACTN1 PE=1 SV=2 (P12814)	P12814	103 kDa	6	2	8
Mitochondrial 10-formyltetrahydrofolate dehydrogenase OS=Homo sapiens GN=ALDH1L2 PE=1 SV=2	Q3SY69	102 kDa	0	2	2
WD repeat-containing protein mio OS=Homo sapiens GN=MIOS PE=1 SV=2	Q9NXC5	99 kDa	0	2	0
Dual specificity protein kinase TTK OS=Homo sapiens GN=TTK PE=1 SV=2	P33981	97 kDa	0	2	0
Stress-70 protein, mitochondrial OS=Homo sapiens GN=HSPA9 PE=1 SV=2	P38646	74 kDa	0	2	1
Mitochondrial inner membrane protein OS=Homo sapiens GN=IMMT PE=1 SV=1	Q16891	84 kDa	0	2	0
Keratin, type II cytoskeletal 78 OS=Homo sapiens GN=KRT78 PE=2 SV=2	Q8N1N4	57 kDa	10	2	1
Glyceraldehyde-3-phosphate dehydrogenase OS=Homo sapiens GN=GAPDH PE=1 SV=3	P04406	36 kDa	7	1	5
Gamma-tubulin complex component 3 OS=Homo sapiens GN=TUBGCP3 PE=1 SV=2	Q96CW5	104 kDa	0	1	3
Hepatocyte growth factor-regulated tyrosine kinase substrate OS=Homo sapiens GN=HGS PE=1 SV=1	O14964	86 kDa	0	1	2
Phosphatidylinositol 3-kinase catalytic subunit type 3 OS=Homo sapiens GN=PIK3C3 PE=1 SV=1	Q8NEB9	102 kDa	0	1	2
DNA damage-binding protein 1 OS=Homo sapiens GN=DDB1 PE=1 SV=1	Q16531	127 kDa	3	1	7
DNA ligase 3 OS=Homo sapiens GN=LIG3 PE=1 SV=2	P49916	113 kDa	3	1	9
Serine/threonine-protein phosphatase 4 regulatory subunit 3A OS=Homo sapiens GN=SMEK1 PE=1 SV=1	Q6IN85	95 kDa	2	1	3
Dipeptidyl peptidase 9 OS=Homo sapiens GN=DPP9 PE=1 SV=3	Q86TI2	98 kDa	0	1	3
Periodic tryptophan protein 2 homolog OS=Homo sapiens GN=PWP2 PE=1 SV=2	Q15269	102 kDa	0	1	2
Polyubiquitin-B OS=Homo sapiens GN=UBB PE=1 SV=1	P0CG47	26 kDa	2	1	3
Importin-11 OS=Homo sapiens GN=IPO11 PE=1 SV=1	Q9UI26	113 kDa	0	1	7
General transcription factor 3C polypeptide 3 OS=Homo sapiens GN=GTF3C3 PE=1 SV=1	Q9Y5Q9	101 kDa	1	1	5
Lysine-specific histone demethylase 1B OS=Homo sapiens GN=KDM1B PE=1 SV=3	Q8NB78	92 kDa	0	1	2
PDZ domain-containing protein GIPC2 OS=Homo sapiens GN=GIPC2 PE=1 SV=1	Q8TF65	34 kDa	0	1	8
Aspartyl/asparaginyl beta-hydroxylase OS=Homo sapiens GN=ASPH PE=1 SV=3	Q12797	86 kDa	0	1	2
Peroxiredoxin-2 OS=Homo sapiens GN=PRDX2 PE=1 SV=5	P32119	22 kDa	3	1	1
Peroxiredoxin-1 OS=Homo sapiens GN=PRDX1 PE=1 SV=1	Q06830	22 kDa	2	0	0
Keratin, type I cuticular Ha6 OS=Homo sapiens GN=KRT36 PE=1 SV=1	O76013	52 kDa	9	0	5
Exosome component 10 OS=Homo sapiens GN=EXOSC10 PE=1 SV=2	Q01780	101 kDa	2	0	6
Keratin, type II cytoskeletal 80 OS=Homo sapiens GN=KRT80 PE=1 SV=2	Q6KB66	51 kDa	23	0	0
78 kDa glucose-regulated protein OS=Homo sapiens GN=HSPA5 PE=1 SV=2	P11021	72 kDa	2	0	0
Cluster of Dynamin-2 OS=Homo sapiens GN=DNM2 PE=1 SV=2 (P50570)	P50570	98 kDa	5	0	16
Cluster of Eukaryotic initiation factor 4A-I OS=Homo sapiens GN=EIF4A1 PE=1 SV=1 (P60842)	P60842	46 kDa	2	0	2
Cluster of Alpha-enolase OS=Homo sapiens GN=ENO1 PE=1 SV=2 (P06733)	P06733	47 kDa	2	0	1
Breast cancer anti-estrogen resistance protein 1 OS=Homo sapiens GN=BCAR1 PE=1 SV=2	P56945	93 kDa	17	0	7
Eukaryotic translation initiation factor 4 gamma 2 OS=Homo sapiens GN=EIF4G2 PE=1 SV=1	P78344	102 kDa	0	0	14
Neutral alpha-glucosidase AB OS=Homo sapiens GN=GANAB PE=1 SV=3	Q14697	107 kDa	2	0	10
Eukaryotic translation initiation factor 3 subunit B OS=Homo sapiens GN=EIF3B PE=1 SV=3	P55884	92 kDa	2	0	9
Desmocollin-1 OS=Homo sapiens GN=DSC1 PE=1 SV=2	Q08554	100 kDa	7	0	1
Monofunctional C1-tetrahydrofolate synthase, mitochondrial OS=Homo sapiens GN=MTHFD1L PE=1 SV=1	Q6UB35	106 kDa	2	0	8
Keratin, type II cuticular Hb3 OS=Homo sapiens GN=KRT83 PE=1 SV=2	P78385	54 kDa	0	0	9
Catalase OS=Homo sapiens GN=CAT PE=1 SV=3	P04040	60 kDa	6	0	0
Protein-glutamine gamma-glutamyltransferase E OS=Homo sapiens GN=TGM3 PE=1 SV=4	Q08188	77 kDa	6	0	0
Fatty acid-binding protein, epidermal OS=Homo sapiens GN=FABP5 PE=1 SV=3	Q01469	15 kDa	5	0	0
Plakophilin-1 OS=Homo sapiens GN=PKP1 PE=1 SV=2	Q13835	83 kDa	5	0	0
Serpin B12 OS=Homo sapiens GN=SERPINB12 PE=1 SV=1	Q96P63	46 kDa	4	0	1
Arginase-1 OS=Homo sapiens GN=ARG1 PE=1 SV=2	P05089	35 kDa	4	0	0
Coronin-7 OS=Homo sapiens GN=CORO7 PE=1 SV=2	P57737	101 kDa	0	0	6
Spermatogenesis-associated protein 5 OS=Homo sapiens GN=SPATA5 PE=1 SV=3	Q8NB90	98 kDa	0	0	6
Cystatin-A OS=Homo sapiens GN=CSTA PE=1 SV=1	P01040	11 kDa	3	0	0
Gem-associated protein 4 OS=Homo sapiens GN=GEMIN4 PE=1 SV=2	P57678	120 kDa	0	0	5
WD repeat-containing protein 3 OS=Homo sapiens GN=WDR3 PE=1 SV=1	Q9UNX4	106 kDa	0	0	5
Corneodesmosin OS=Homo sapiens GN=CDSN PE=1 SV=3	Q15517	52 kDa	3	0	0
Protein FAM115A OS=Homo sapiens GN=FAM115A PE=1 SV=3	Q9Y4C2	102 kDa	0	0	5
DNA mismatch repair protein Msh2 OS=Homo sapiens GN=MSH2 PE=1 SV=1	P43246	105 kDa	2	0	2
Protein-glutamine gamma-glutamyltransferase K OS=Homo sapiens GN=TGM1 PE=1 SV=4	P22735	90 kDa	2	0	0
Exocyst complex component 2 OS=Homo sapiens GN=EXOC2 PE=1 SV=1	Q96KP1	104 kDa	0	0	3
Lon protease homolog, mitochondrial OS=Homo sapiens GN=LONP1 PE=1 SV=2	P36776	106 kDa	0	0	3
L-lactate dehydrogenase A chain OS=Homo sapiens GN=LDHA PE=1 SV=2	P00338	37 kDa	0	0	2
Spermatogenesis-associated protein 7 OS=Homo sapiens GN=SPATA7 PE=2 SV=3	Q9P0W8	68 kDa	2	0	1
Exportin-1 OS=Homo sapiens GN=XPO1 PE=1 SV=1	O14980	123 kDa	1	0	2
Leucine-rich repeat-containing protein 16C OS=Homo sapiens GN=RLTPR PE=1 SV=2	Q6F5E8	155 kDa	2	0	0
Breast cancer anti-estrogen resistance protein 3 OS=Homo sapiens GN=BCAR3 PE=1 SV=1	O75815	93 kDa	2	0	0
Thioredoxin OS=Homo sapiens GN=TXN PE=1 SV=3	P10599	12 kDa	2	0	0
Heterogeneous nuclear ribonucleoprotein U-like protein 2 OS=Homo sapiens GN=HNRNPUL2 PE=1 SV=1	Q1KMD3	85 kDa	0	0	2
Importin-13 OS=Homo sapiens GN=IPO13 PE=1 SV=3	O94829	108 kDa	0	0	2
T-complex protein 1 subunit gamma OS=Homo sapiens GN=CCT3 PE=1 SV=4	P49368	61 kDa	0	0	2
Caspase-14 OS=Homo sapiens GN=CASP14 PE=1 SV=2	P31944	28 kDa	2	0	0
Serpin B3 OS=Homo sapiens GN=SERPINB3 PE=1 SV=2	P29508	45 kDa	2	0	0
WD repeat-containing protein 36 OS=Homo sapiens GN=WDR36 PE=1 SV=1	Q8NI36	105 kDa	0	0	2
Putative ribosomal RNA methyltransferase NOP2 OS=Homo sapiens GN=NOP2 PE=1 SV=2	P46087	89 kDa	0	0	2
TBC1 domain family member 15 OS=Homo sapiens GN=TBC1D15 PE=1 SV=2	Q8TC07	79 kDa	2	0	0
Coatomer subunit alpha OS=Homo sapiens GN=COPA PE=1 SV=2	P53621	138 kDa	0	0	2
Tropomyosin alpha-3 chain OS=Homo sapiens GN=TPM3 PE=1 SV=1	P06753	33 kDa	2	0	0
Lysine-specific histone demethylase 1A OS=Homo sapiens GN=KDM1A PE=1 SV=2	O60341	93 kDa	0	0	2

## Sheet: B
Protein Name	Accession	Molecular Weight	vector	GIPC2	GIPC2ΔPDZ
Cluster of Keratin, type II cytoskeletal 2 epidermal OS=Homo sapiens GN=KRT2 PE=1 SV=2 (P35908)	P35908	65 kDa	82	65	83
Cluster of Keratin, type I cytoskeletal 10 OS=Homo sapiens GN=KRT10 PE=1 SV=6 (P13645)	P13645	59 kDa	75	48	65
Keratin, type II cytoskeletal 1 OS=Homo sapiens GN=KRT1 PE=1 SV=6	P04264	66 kDa	66	43	83
Non-POU domain-containing octamer-binding protein OS=Homo sapiens GN=NONO PE=1 SV=4	Q15233	54 kDa	13	30	16
Pyruvate kinase isozymes M1/M2 OS=Homo sapiens GN=PKM PE=1 SV=4	P14618	58 kDa	17	28	21
T-complex protein 1 subunit theta OS=Homo sapiens GN=CCT8 PE=1 SV=4	P50990	60 kDa	14	21	16
T-complex protein 1 subunit beta OS=Homo sapiens GN=CCT2 PE=1 SV=4	P78371	57 kDa	19	20	24
Keratin, type I cytoskeletal 9 OS=Homo sapiens GN=KRT9 PE=1 SV=3	P35527	62 kDa	19	19	57
T-complex protein 1 subunit alpha OS=Homo sapiens GN=TCP1 PE=1 SV=1	P17987	60 kDa	11	19	14
26S proteasome non-ATPase regulatory subunit 3 OS=Homo sapiens GN=PSMD3 PE=1 SV=2	O43242	61 kDa	10	19	14
T-complex protein 1 subunit gamma OS=Homo sapiens GN=CCT3 PE=1 SV=4	P49368	61 kDa	12	16	13
Heterogeneous nuclear ribonucleoprotein K OS=Homo sapiens GN=HNRNPK PE=1 SV=1	P61978	51 kDa	8	16	11
Aspartate--tRNA ligase, cytoplasmic OS=Homo sapiens GN=DARS PE=1 SV=2	P14868	57 kDa	14	15	13
T-complex protein 1 subunit delta OS=Homo sapiens GN=CCT4 PE=1 SV=4	P50991	58 kDa	11	15	12
Protein disulfide-isomerase OS=Homo sapiens GN=P4HB PE=1 SV=3	P07237	57 kDa	4	14	3
Ras GTPase-activating protein-binding protein 1 OS=Homo sapiens GN=G3BP1 PE=1 SV=1	Q13283	52 kDa	0	13	2
Cluster of Inosine-5'-monophosphate dehydrogenase 2 OS=Homo sapiens GN=IMPDH2 PE=1 SV=2 (P12268)	P12268	56 kDa	10	12	7
Hornerin OS=Homo sapiens GN=HRNR PE=1 SV=2	Q86YZ3	282 kDa	5	12	12
Polypyrimidine tract-binding protein 1 OS=Homo sapiens GN=PTBP1 PE=1 SV=1	P26599	57 kDa	2	12	6
Protein disulfide-isomerase A3 OS=Homo sapiens GN=PDIA3 PE=1 SV=4	P30101	57 kDa	8	11	12
Coatomer subunit delta OS=Homo sapiens GN=ARCN1 PE=1 SV=1	P48444	57 kDa	5	11	5
T-complex protein 1 subunit epsilon OS=Homo sapiens GN=CCT5 PE=1 SV=1	P48643	60 kDa	8	10	8
Lamina-associated polypeptide 2, isoforms beta/gamma OS=Homo sapiens GN=TMPO PE=1 SV=2	P42167	51 kDa	9	10	10
Cluster of Probable ATP-dependent RNA helicase DDX5 OS=Homo sapiens GN=DDX5 PE=1 SV=1 (P17844)	P17844	69 kDa	3	10	5
Glucose-6-phosphate isomerase OS=Homo sapiens GN=GPI PE=1 SV=4	P06744	63 kDa	10	10	9
Eukaryotic translation initiation factor 3 subunit L OS=Homo sapiens GN=EIF3L PE=1 SV=1	Q9Y262	67 kDa	0	10	5
Probable ATP-dependent RNA helicase DDX6 OS=Homo sapiens GN=DDX6 PE=1 SV=2	P26196	54 kDa	4	10	4
Protein FAM98A OS=Homo sapiens GN=FAM98A PE=1 SV=1	Q8NCA5	55 kDa	2	10	2
T-complex protein 1 subunit eta OS=Homo sapiens GN=CCT7 PE=1 SV=2	Q99832	59 kDa	5	9	10
Peptidyl-prolyl cis-trans isomerase FKBP4 OS=Homo sapiens GN=FKBP4 PE=1 SV=3	Q02790	52 kDa	8	9	7
Cluster of Tubulin beta-4B chain OS=Homo sapiens GN=TUBB4B PE=1 SV=1 (P68371)	P68371	50 kDa	10	9	9
Double-stranded RNA-binding protein Staufen homolog 1 OS=Homo sapiens GN=STAU1 PE=1 SV=2	O95793	63 kDa	3	9	3
Cleavage and polyadenylation specificity factor subunit 7 OS=Homo sapiens GN=CPSF7 PE=1 SV=1	Q8N684	52 kDa	3	9	3
Cluster of Vimentin OS=Homo sapiens GN=VIM PE=1 SV=4 (P08670)	P08670	54 kDa	13	7	14
T-complex protein 1 subunit zeta OS=Homo sapiens GN=CCT6A PE=1 SV=3	P40227	58 kDa	10	7	9
Cluster of Heat shock protein HSP 90-beta OS=Homo sapiens GN=HSP90AB1 PE=1 SV=4 (P08238)	P08238	83 kDa	5	7	8
Asparagine synthetase [glutamine-hydrolyzing] OS=Homo sapiens GN=ASNS PE=1 SV=4	P08243	64 kDa	5	7	9
tRNA-splicing ligase RtcB homolog OS=Homo sapiens GN=C22orf28 PE=1 SV=1	Q9Y3I0	55 kDa	4	7	6
60 kDa heat shock protein, mitochondrial OS=Homo sapiens GN=HSPD1 PE=1 SV=2	P10809	61 kDa	2	7	7
Ras GTPase-activating protein-binding protein 2 OS=Homo sapiens GN=G3BP2 PE=1 SV=2	Q9UN86	54 kDa	0	7	0
Phenylalanine--tRNA ligase alpha subunit OS=Homo sapiens GN=FARSA PE=1 SV=3	Q9Y285	58 kDa	3	6	9
Protein MB21D2 OS=Homo sapiens GN=MB21D2 PE=1 SV=3	Q8IYB1	56 kDa	10	6	8
D-3-phosphoglycerate dehydrogenase OS=Homo sapiens GN=PHGDH PE=1 SV=4	O43175	57 kDa	9	6	9
Protein TFG OS=Homo sapiens GN=TFG PE=1 SV=2	Q92734	43 kDa	5	6	6
Serine--tRNA ligase, cytoplasmic OS=Homo sapiens GN=SARS PE=1 SV=3	P49591	59 kDa	3	6	5
Phosphoglucomutase-1 OS=Homo sapiens GN=PGM1 PE=1 SV=3	P36871	61 kDa	0	6	6
Tyrosine--tRNA ligase, cytoplasmic OS=Homo sapiens GN=YARS PE=1 SV=4	P54577	59 kDa	1	6	2
Heterogeneous nuclear ribonucleoprotein L OS=Homo sapiens GN=HNRNPL PE=1 SV=2	P14866	64 kDa	0	6	1
Splicing factor, proline- and glutamine-rich OS=Homo sapiens GN=SFPQ PE=1 SV=2	P23246	76 kDa	0	6	0
ATP synthase subunit alpha, mitochondrial OS=Homo sapiens GN=ATP5A1 PE=1 SV=1	P25705	60 kDa	14	5	11
Serum albumin OS=Homo sapiens GN=ALB PE=1 SV=2	P02768	69 kDa	12	5	6
Importin subunit alpha-2 OS=Homo sapiens GN=KPNA2 PE=1 SV=1	P52292	58 kDa	7	5	6
Heat shock 70 kDa protein 1A/1B OS=Homo sapiens GN=HSPA1A PE=1 SV=5	P08107	70 kDa	7	5	5
Serine/threonine-protein phosphatase 2A 65 kDa regulatory subunit A alpha isoform OS=Homo sapiens GN=PPP2R1A PE=1 SV=4	P30153	65 kDa	3	5	3
Cluster of Importin subunit alpha-7 OS=Homo sapiens GN=KPNA6 PE=1 SV=1 (O60684)	O60684	60 kDa	2	5	3
Protein AMBP OS=Homo sapiens GN=AMBP PE=1 SV=1	P02760	39 kDa	7	5	3
Polyadenylate-binding protein 1 OS=Homo sapiens GN=PABPC1 PE=1 SV=2	P11940	71 kDa	0	5	3
Desmoplakin OS=Homo sapiens GN=DSP PE=1 SV=3	P15924	332 kDa	31	4	10
Pre-mRNA-processing factor 19 OS=Homo sapiens GN=PRPF19 PE=1 SV=1	Q9UMS4	55 kDa	7	4	5
Protein RCC2 OS=Homo sapiens GN=RCC2 PE=1 SV=2	Q9P258	56 kDa	2	4	2
Stress-70 protein, mitochondrial OS=Homo sapiens GN=HSPA9 PE=1 SV=2	P38646	74 kDa	4	4	3
Elongation factor 1-alpha 1 OS=Homo sapiens GN=EEF1A1 PE=1 SV=1	P68104	50 kDa	3	4	3
Coiled-coil domain-containing protein 47 OS=Homo sapiens GN=CCDC47 PE=1 SV=1	Q96A33	56 kDa	1	4	3
Histidine--tRNA ligase, cytoplasmic OS=Homo sapiens GN=HARS PE=1 SV=2	P12081	57 kDa	2	4	3
Splicing factor U2AF 65 kDa subunit OS=Homo sapiens GN=U2AF2 PE=1 SV=4	P26368	54 kDa	2	4	5
Tubulin-specific chaperone E OS=Homo sapiens GN=TBCE PE=1 SV=1	Q15813	59 kDa	0	4	1
ATP-binding cassette sub-family E member 1 OS=Homo sapiens GN=ABCE1 PE=1 SV=1	P61221	67 kDa	1	4	2
Heterogeneous nuclear ribonucleoprotein Q OS=Homo sapiens GN=SYNCRIP PE=1 SV=2	O60506	70 kDa	0	4	3
Polypeptide N-acetylgalactosaminyltransferase 2 OS=Homo sapiens GN=GALNT2 PE=1 SV=1	Q10471	65 kDa	0	4	1
Alpha-globin transcription factor CP2 OS=Homo sapiens GN=TFCP2 PE=1 SV=2	Q12800	57 kDa	1	4	1
Tubulin alpha-1B chain OS=Homo sapiens GN=TUBA1B PE=1 SV=1	P68363	50 kDa	7	3	6
Cluster of Heat shock cognate 71 kDa protein OS=Homo sapiens GN=HSPA8 PE=1 SV=1 (P11142)	P11142	71 kDa	11	3	6
Desmoglein-1 OS=Homo sapiens GN=DSG1 PE=1 SV=2	Q02413	114 kDa	3	3	5
Nucleolin OS=Homo sapiens GN=NCL PE=1 SV=3	P19338	77 kDa	4	3	3
Glutamate dehydrogenase 1, mitochondrial OS=Homo sapiens GN=GLUD1 PE=1 SV=2	P00367	61 kDa	2	3	3
Methylcrotonoyl-CoA carboxylase beta chain, mitochondrial OS=Homo sapiens GN=MCCC2 PE=1 SV=1	Q9HCC0	61 kDa	1	3	2
Lamin-B receptor OS=Homo sapiens GN=LBR PE=1 SV=2	Q14739	71 kDa	3	3	3
Apoptosis inhibitor 5 OS=Homo sapiens GN=API5 PE=1 SV=3	Q9BZZ5	59 kDa	1	3	1
Copine-3 OS=Homo sapiens GN=CPNE3 PE=1 SV=1	O75131	60 kDa	1	3	3
KH domain-containing, RNA-binding, signal transduction-associated protein 1 OS=Homo sapiens GN=KHDRBS1 PE=1 SV=1	Q07666	48 kDa	2	3	3
Phosphatidylinositide phosphatase SAC1 OS=Homo sapiens GN=SACM1L PE=1 SV=2	Q9NTJ5	67 kDa	2	3	2
Dermcidin OS=Homo sapiens GN=DCD PE=1 SV=2	P81605	11 kDa	3	3	3
5'-nucleotidase domain-containing protein 2 OS=Homo sapiens GN=NT5DC2 PE=1 SV=1	Q9H857	61 kDa	0	3	3
Nucleoporin p54 OS=Homo sapiens GN=NUP54 PE=1 SV=2	Q7Z3B4	55 kDa	1	3	4
Cytoplasmic dynein 1 light intermediate chain 1 OS=Homo sapiens GN=DYNC1LI1 PE=1 SV=3	Q9Y6G9	57 kDa	1	3	2
U1 small nuclear ribonucleoprotein 70 kDa OS=Homo sapiens GN=SNRNP70 PE=1 SV=2	P08621	52 kDa	0	3	1
Splicing factor 3A subunit 3 OS=Homo sapiens GN=SF3A3 PE=1 SV=1	Q12874	59 kDa	0	3	1
Elongator complex protein 3 OS=Homo sapiens GN=ELP3 PE=1 SV=2	Q9H9T3	62 kDa	0	3	2
Acyl-CoA dehydrogenase family member 9, mitochondrial OS=Homo sapiens GN=ACAD9 PE=1 SV=1	Q9H845	69 kDa	0	3	0
Elongation factor 2 OS=Homo sapiens GN=EEF2 PE=1 SV=4	P13639	95 kDa	3	2	3
60 kDa SS-A/Ro ribonucleoprotein OS=Homo sapiens GN=TROVE2 PE=1 SV=2	P10155	61 kDa	2	2	3
NEDD8-activating enzyme E1 regulatory subunit OS=Homo sapiens GN=NAE1 PE=1 SV=1	Q13564	60 kDa	2	2	4
Annexin A11 OS=Homo sapiens GN=ANXA11 PE=1 SV=1	P50995	54 kDa	2	2	2
Glucose-6-phosphate 1-dehydrogenase OS=Homo sapiens GN=G6PD PE=1 SV=4	P11413	59 kDa	0	2	2
Heterogeneous nuclear ribonucleoprotein M OS=Homo sapiens GN=HNRNPM PE=1 SV=3	P52272	78 kDa	0	2	1
Copine-1 OS=Homo sapiens GN=CPNE1 PE=1 SV=1	Q99829	59 kDa	0	2	2
Torsin-1A-interacting protein 1 OS=Homo sapiens GN=TOR1AIP1 PE=1 SV=2	Q5JTV8	66 kDa	1	2	3
Zinc finger CCCH domain-containing protein 15 OS=Homo sapiens GN=ZC3H15 PE=1 SV=1	Q8WU90	49 kDa	0	2	3
Poly [ADP-ribose] polymerase 1 OS=Homo sapiens GN=PARP1 PE=1 SV=4	P09874	113 kDa	1	2	1
Enhancer of mRNA-decapping protein 3 OS=Homo sapiens GN=EDC3 PE=1 SV=1	Q96F86	56 kDa	0	2	2
Sorting nexin-27 OS=Homo sapiens GN=SNX27 PE=1 SV=2	Q96L92	61 kDa	0	2	1
Cluster of UDP-N-acetylhexosamine pyrophosphorylase OS=Homo sapiens GN=UAP1 PE=1 SV=3 (Q16222)	Q16222	59 kDa	0	2	2
Paraspeckle component 1 OS=Homo sapiens GN=PSPC1 PE=1 SV=1	Q8WXF1	59 kDa	0	2	0
Pleiotropic regulator 1 OS=Homo sapiens GN=PLRG1 PE=1 SV=1	O43660	57 kDa	0	2	0
Bifunctional ATP-dependent dihydroxyacetone kinase/FAD-AMP lyase (cyclizing) OS=Homo sapiens GN=DAK PE=1 SV=2	Q3LXA3	59 kDa	0	2	0
NAD-dependent malic enzyme, mitochondrial OS=Homo sapiens GN=ME2 PE=1 SV=1	P23368	65 kDa	0	2	0
Histone deacetylase 1 OS=Homo sapiens GN=HDAC1 PE=1 SV=1	Q13547	55 kDa	0	2	2
Asparagine--tRNA ligase, cytoplasmic OS=Homo sapiens GN=NARS PE=1 SV=1	O43776	63 kDa	0	2	0
EH domain-containing protein 1 OS=Homo sapiens GN=EHD1 PE=1 SV=2	Q9H4M9	61 kDa	0	2	0
Upstream-binding protein 1 OS=Homo sapiens GN=UBP1 PE=2 SV=1	Q9NZI7	60 kDa	0	2	2
TGF-beta-activated kinase 1 and MAP3K7-binding protein 1 OS=Homo sapiens GN=TAB1 PE=1 SV=1	Q15750	55 kDa	0	2	0
U4/U6 small nuclear ribonucleoprotein Prp31 OS=Homo sapiens GN=PRPF31 PE=1 SV=2	Q8WWY3	55 kDa	0	2	1
Cystathionine beta-synthase OS=Homo sapiens GN=CBS PE=1 SV=2	P35520	61 kDa	0	2	0
Junction plakoglobin OS=Homo sapiens GN=JUP PE=1 SV=3	P14923	82 kDa	14	1	5
ATP synthase subunit beta, mitochondrial OS=Homo sapiens GN=ATP5B PE=1 SV=3	P06576	57 kDa	13	1	10
Cluster of Actin, cytoplasmic 1 OS=Homo sapiens GN=ACTB PE=1 SV=1 (P60709)	P60709	42 kDa	8	1	4
Glyceraldehyde-3-phosphate dehydrogenase OS=Homo sapiens GN=GAPDH PE=1 SV=3	P04406	36 kDa	5	1	3
26S protease regulatory subunit 4 OS=Homo sapiens GN=PSMC1 PE=1 SV=1	P62191	49 kDa	5	1	3
Titin OS=Homo sapiens GN=TTN PE=1 SV=4	Q8WZ42	3816 kDa	1	1	1
DnaJ homolog subfamily C member 7 OS=Homo sapiens GN=DNAJC7 PE=1 SV=2	Q99615	56 kDa	1	1	3
ATP-dependent RNA helicase DDX19A OS=Homo sapiens GN=DDX19A PE=1 SV=1	Q9NUU7	54 kDa	3	1	3
Polyubiquitin-B OS=Homo sapiens GN=UBB PE=1 SV=1	P0CG47	26 kDa	4	1	2
Cluster of DNA-binding protein A OS=Homo sapiens GN=CSDA PE=1 SV=4 (P16989)	P16989	40 kDa	1	1	3
Nucleosome assembly protein 1-like 1 OS=Homo sapiens GN=NAP1L1 PE=1 SV=1	P55209	45 kDa	3	1	3
Keratin, type II cytoskeletal 78 OS=Homo sapiens GN=KRT78 PE=2 SV=2	Q8N1N4	57 kDa	4	1	3
U4/U6 small nuclear ribonucleoprotein Prp4 OS=Homo sapiens GN=PRPF4 PE=1 SV=2	O43172	58 kDa	2	1	1
Dolichyl-diphosphooligosaccharide--protein glycosyltransferase subunit STT3A OS=Homo sapiens GN=STT3A PE=1 SV=2	P46977	81 kDa	0	1	2
Ubiquitin carboxyl-terminal hydrolase 14 OS=Homo sapiens GN=USP14 PE=1 SV=3	P54578	56 kDa	1	1	2
Tryptophan--tRNA ligase, cytoplasmic OS=Homo sapiens GN=WARS PE=1 SV=2	P23381	53 kDa	0	1	4
Putative adenosylhomocysteinase 2 OS=Homo sapiens GN=AHCYL1 PE=1 SV=2	O43865	59 kDa	1	1	3
Protein S100-A8 OS=Homo sapiens GN=S100A8 PE=1 SV=1	P05109	11 kDa	2	1	1
V-type proton ATPase subunit B, brain isoform OS=Homo sapiens GN=ATP6V1B2 PE=1 SV=3	P21281	57 kDa	1	1	2
MAGUK p55 subfamily member 6 OS=Homo sapiens GN=MPP6 PE=1 SV=2	Q9NZW5	61 kDa	0	1	1
Sphingosine-1-phosphate lyase 1 OS=Homo sapiens GN=SGPL1 PE=1 SV=3	O95470	64 kDa	1	1	2
Translation initiation factor eIF-2B subunit delta OS=Homo sapiens GN=EIF2B4 PE=1 SV=2	Q9UI10	58 kDa	2	1	2
Plakophilin-1 OS=Homo sapiens GN=PKP1 PE=1 SV=2	Q13835	83 kDa	2	1	1
Adenylyl cyclase-associated protein 1 OS=Homo sapiens GN=CAP1 PE=1 SV=5	Q01518	52 kDa	2	1	1
ERO1-like protein alpha OS=Homo sapiens GN=ERO1L PE=1 SV=2	Q96HE7	54 kDa	0	1	1
WD repeat-containing protein 1 OS=Homo sapiens GN=WDR1 PE=1 SV=4	O75083	66 kDa	0	1	1
Importin subunit alpha-3 OS=Homo sapiens GN=KPNA3 PE=1 SV=2	O00505	58 kDa	2	1	1
Protein LSM14 homolog A OS=Homo sapiens GN=LSM14A PE=1 SV=3	Q8ND56	51 kDa	0	1	3
Peroxiredoxin-1 OS=Homo sapiens GN=PRDX1 PE=1 SV=1	Q06830	22 kDa	3	1	2
Protein S100-A9 OS=Homo sapiens GN=S100A9 PE=1 SV=1	P06702	13 kDa	1	1	0
Fascin OS=Homo sapiens GN=FSCN1 PE=1 SV=3	Q16658	55 kDa	2	1	0
Protein S100-A7 OS=Homo sapiens GN=S100A7 PE=1 SV=4	P31151	11 kDa	4	1	0
Poly(U)-binding-splicing factor PUF60 OS=Homo sapiens GN=PUF60 PE=1 SV=1	Q9UHX1	60 kDa	0	1	2
Nuclear autoantigenic sperm protein OS=Homo sapiens GN=NASP PE=1 SV=2	P49321	85 kDa	0	1	1
Hydroxymethylglutaryl-CoA synthase, cytoplasmic OS=Homo sapiens GN=HMGCS1 PE=1 SV=2	Q01581	57 kDa	0	1	2
ADP/ATP translocase 3 OS=Homo sapiens GN=SLC25A6 PE=1 SV=4	P12236	33 kDa	1	1	2
Peroxiredoxin-2 OS=Homo sapiens GN=PRDX2 PE=1 SV=5	P32119	22 kDa	2	1	2
Protein misato homolog 1 OS=Homo sapiens GN=MSTO1 PE=1 SV=1	Q9BUK6	62 kDa	0	1	0
Ezrin OS=Homo sapiens GN=EZR PE=1 SV=4	P15311	69 kDa	1	1	1
General transcription factor 3C polypeptide 5 OS=Homo sapiens GN=GTF3C5 PE=1 SV=2	Q9Y5Q8	60 kDa	0	1	1
Eukaryotic translation initiation factor 5 OS=Homo sapiens GN=EIF5 PE=1 SV=2	P55010	49 kDa	0	1	0
Histone deacetylase 2 OS=Homo sapiens GN=HDAC2 PE=1 SV=2	Q92769	55 kDa	0	1	3
Neutral amino acid transporter B(0) OS=Homo sapiens GN=SLC1A5 PE=1 SV=2	Q15758	57 kDa	1	1	0
Cytoplasmic dynein 1 light intermediate chain 2 OS=Homo sapiens GN=DYNC1LI2 PE=1 SV=1	O43237	54 kDa	0	1	1
Glutaminase kidney isoform, mitochondrial OS=Homo sapiens GN=GLS PE=1 SV=1	O94925	73 kDa	1	1	0
Arginase-1 OS=Homo sapiens GN=ARG1 PE=1 SV=2	P05089	35 kDa	1	1	0
Serpin B12 OS=Homo sapiens GN=SERPINB12 PE=1 SV=1	Q96P63	46 kDa	0	1	1
THUMP domain-containing protein 3 OS=Homo sapiens GN=THUMPD3 PE=1 SV=1	Q9BV44	57 kDa	1	1	0
Cluster of RNA-binding protein FUS OS=Homo sapiens GN=FUS PE=1 SV=1 (P35637)	P35637	53 kDa	0	1	0
Phosphoacetylglucosamine mutase OS=Homo sapiens GN=PGM3 PE=1 SV=1	O95394	60 kDa	0	1	2
Prolyl 4-hydroxylase subunit alpha-1 OS=Homo sapiens GN=P4HA1 PE=1 SV=2	P13674	61 kDa	0	1	0
G patch domain and KOW motifs-containing protein OS=Homo sapiens GN=GPKOW PE=1 SV=2	Q92917	52 kDa	0	1	1
Basigin OS=Homo sapiens GN=BSG PE=1 SV=2	P35613	42 kDa	0	1	0
Zinc finger protein 207 OS=Homo sapiens GN=ZNF207 PE=1 SV=1	O43670	51 kDa	1	1	1
U3 small nucleolar RNA-associated protein 15 homolog OS=Homo sapiens GN=UTP15 PE=1 SV=3	Q8TED0	58 kDa	0	1	0
Ig alpha-1 chain C region OS=Homo sapiens GN=IGHA1 PE=1 SV=2	P01876	38 kDa	0	1	0
Kelch-like protein 12 OS=Homo sapiens GN=KLHL12 PE=1 SV=2	Q53G59	63 kDa	0	1	0
Protein TBRG4 OS=Homo sapiens GN=TBRG4 PE=1 SV=1	Q969Z0	71 kDa	0	1	0
Insulin-like growth factor 2 mRNA-binding protein 1 OS=Homo sapiens GN=IGF2BP1 PE=1 SV=2	Q9NZI8	63 kDa	0	1	0
Fragile X mental retardation syndrome-related protein 1 OS=Homo sapiens GN=FXR1 PE=1 SV=3	P51114	70 kDa	0	1	0
Kelch-like ECH-associated protein 1 OS=Homo sapiens GN=KEAP1 PE=1 SV=2	Q14145	70 kDa	0	1	0
CDK5 regulatory subunit-associated protein 3 OS=Homo sapiens GN=CDK5RAP3 PE=1 SV=2	Q96JB5	57 kDa	0	1	1
Trypsin-3 OS=Homo sapiens GN=PRSS3 PE=1 SV=2	P35030	33 kDa	1	1	0
DNA primase large subunit OS=Homo sapiens GN=PRIM2 PE=1 SV=2	P49643	59 kDa	0	1	1
40S ribosomal protein S4, X isoform OS=Homo sapiens GN=RPS4X PE=1 SV=2	P62701	30 kDa	0	1	0
Importin subunit beta-1 OS=Homo sapiens GN=KPNB1 PE=1 SV=2	Q14974	97 kDa	0	1	0
Histone-arginine methyltransferase CARM1 OS=Homo sapiens GN=CARM1 PE=1 SV=3	Q86X55	66 kDa	0	1	1
ATP-binding cassette sub-family B member 10, mitochondrial OS=Homo sapiens GN=ABCB10 PE=1 SV=2	Q9NRK6	79 kDa	0	1	1
Catalase OS=Homo sapiens GN=CAT PE=1 SV=3	P04040	60 kDa	0	1	1
Torsin-1A-interacting protein 2 OS=Homo sapiens GN=TOR1AIP2 PE=1 SV=1	Q8NFQ8	51 kDa	0	1	1
60S ribosomal export protein NMD3 OS=Homo sapiens GN=NMD3 PE=1 SV=1	Q96D46	58 kDa	0	1	0
Mitochondrial 10-formyltetrahydrofolate dehydrogenase OS=Homo sapiens GN=ALDH1L2 PE=1 SV=2	Q3SY69	102 kDa	0	1	1
Caseinolytic peptidase B protein homolog OS=Homo sapiens GN=CLPB PE=1 SV=1	Q9H078	79 kDa	0	1	0
Zinc finger protein RFP OS=Homo sapiens GN=TRIM27 PE=1 SV=1	P14373	58 kDa	0	1	0
DNA repair protein XRCC1 OS=Homo sapiens GN=XRCC1 PE=1 SV=2	P18887	69 kDa	0	1	0
Lipocalin-1 OS=Homo sapiens GN=LCN1 PE=1 SV=1	P31025	19 kDa	0	1	0
Rap1 GTPase-GDP dissociation stimulator 1 OS=Homo sapiens GN=RAP1GDS1 PE=1 SV=3	P52306	66 kDa	0	1	0
Exosome complex component RRP45 OS=Homo sapiens GN=EXOSC9 PE=1 SV=3	Q06265	49 kDa	0	1	0
Interleukin enhancer-binding factor 3 OS=Homo sapiens GN=ILF3 PE=1 SV=3	Q12906	95 kDa	0	1	0
Splicing factor 3A subunit 2 OS=Homo sapiens GN=SF3A2 PE=1 SV=2	Q15428	49 kDa	0	1	0
Heterogeneous nuclear ribonucleoprotein L-like OS=Homo sapiens GN=HNRPLL PE=1 SV=1	Q8WVV9	60 kDa	0	1	0
RNA-binding protein 14 OS=Homo sapiens GN=RBM14 PE=1 SV=2	Q96PK6	69 kDa	0	1	0
Metastasis-associated protein MTA3 OS=Homo sapiens GN=MTA3 PE=1 SV=2	Q9BTC8	68 kDa	0	1	0
Isoleucine--tRNA ligase, cytoplasmic OS=Homo sapiens GN=IARS PE=1 SV=2	P41252	145 kDa	0	1	0
Double-stranded RNA-binding protein Staufen homolog 2 OS=Homo sapiens GN=STAU2 PE=1 SV=1	Q9NUL3	63 kDa	0	1	0
CCR4-NOT transcription complex subunit 6-like OS=Homo sapiens GN=CNOT6L PE=1 SV=2	Q96LI5	63 kDa	0	1	0
Q8N187-DECOY	Q8N187	?	0	1	0
Target of EGR1 protein 1 OS=Homo sapiens GN=TOE1 PE=1 SV=1	Q96GM8	57 kDa	0	1	0
Filaggrin-2 OS=Homo sapiens GN=FLG2 PE=1 SV=1	Q5D862	248 kDa	8	0	3
Cluster of Serpin B3 OS=Homo sapiens GN=SERPINB3 PE=1 SV=2 (P29508)	P29508	45 kDa	13	0	0
Filaggrin OS=Homo sapiens GN=FLG PE=1 SV=3	P20930	435 kDa	8	0	2
Alpha-enolase OS=Homo sapiens GN=ENO1 PE=1 SV=2	P06733	47 kDa	7	0	1
UV excision repair protein RAD23 homolog B OS=Homo sapiens GN=RAD23B PE=1 SV=1	P54727	43 kDa	1	0	2
Prelamin-A/C OS=Homo sapiens GN=LMNA PE=1 SV=1	P02545	74 kDa	5	0	0
Annexin A2 OS=Homo sapiens GN=ANXA2 PE=1 SV=2	P07355	39 kDa	5	0	1
Protein POF1B OS=Homo sapiens GN=POF1B PE=1 SV=3	Q8WVV4	68 kDa	7	0	0
Nicalin OS=Homo sapiens GN=NCLN PE=1 SV=2	Q969V3	63 kDa	2	0	4
Galectin-7 OS=Homo sapiens GN=LGALS7 PE=1 SV=2	P47929	15 kDa	4	0	0
Calnexin OS=Homo sapiens GN=CANX PE=1 SV=2	P27824	68 kDa	1	0	3
Signal recognition particle 54 kDa protein OS=Homo sapiens GN=SRP54 PE=1 SV=1	P61011	56 kDa	2	0	2
Cluster of Tyrosine-protein kinase Fyn OS=Homo sapiens GN=FYN PE=1 SV=3 (P06241)	P06241	61 kDa	0	0	2
Cluster of Epiplakin OS=Homo sapiens GN=EPPK1 PE=1 SV=2 (P58107)	P58107	556 kDa	3	0	0
Insulin-degrading enzyme OS=Homo sapiens GN=IDE PE=1 SV=4	P14735	118 kDa	4	0	0
Aldehyde dehydrogenase X, mitochondrial OS=Homo sapiens GN=ALDH1B1 PE=1 SV=3	P30837	57 kDa	4	0	3
Protein-glutamine gamma-glutamyltransferase E OS=Homo sapiens GN=TGM3 PE=1 SV=4	Q08188	77 kDa	3	0	0
Fructose-bisphosphate aldolase A OS=Homo sapiens GN=ALDOA PE=1 SV=2	P04075	39 kDa	2	0	0
Serine/threonine-protein kinase OSR1 OS=Homo sapiens GN=OXSR1 PE=1 SV=1	O95747	58 kDa	0	0	1
Heterogeneous nuclear ribonucleoprotein H OS=Homo sapiens GN=HNRNPH1 PE=1 SV=4	P31943	49 kDa	1	0	1
78 kDa glucose-regulated protein OS=Homo sapiens GN=HSPA5 PE=1 SV=2	P11021	72 kDa	2	0	3
Histidine ammonia-lyase OS=Homo sapiens GN=HAL PE=1 SV=1	P42357	73 kDa	2	0	0
Thioredoxin OS=Homo sapiens GN=TXN PE=1 SV=3	P10599	12 kDa	2	0	1
Plasminogen activator inhibitor 1 RNA-binding protein OS=Homo sapiens GN=SERBP1 PE=1 SV=2	Q8NC51	45 kDa	1	0	0
Myosin-9 OS=Homo sapiens GN=MYH9 PE=1 SV=4	P35579	227 kDa	1	0	0
PDZ domain-containing protein GIPC2 OS=Homo sapiens GN=GIPC2 PE=1 SV=1	Q8TF65	34 kDa	0	0	1
Cluster of Eukaryotic initiation factor 4A-II OS=Homo sapiens GN=EIF4A2 PE=1 SV=2 (Q14240)	Q14240	46 kDa	2	0	0
Cathepsin D OS=Homo sapiens GN=CTSD PE=1 SV=1	P07339	45 kDa	2	0	0
Transitional endoplasmic reticulum ATPase OS=Homo sapiens GN=VCP PE=1 SV=4	P55072	89 kDa	3	0	0
14-3-3 protein sigma OS=Homo sapiens GN=SFN PE=1 SV=1	P31947	28 kDa	2	0	0
Heat shock protein beta-1 OS=Homo sapiens GN=HSPB1 PE=1 SV=2	P04792	23 kDa	2	0	0
Plastin-3 OS=Homo sapiens GN=PLS3 PE=1 SV=4	P13797	71 kDa	2	0	1
Keratin, type II cytoskeletal 80 OS=Homo sapiens GN=KRT80 PE=1 SV=2	Q6KB66	51 kDa	1	0	0
Phosphoglycerate kinase 1 OS=Homo sapiens GN=PGK1 PE=1 SV=3	P00558	45 kDa	1	0	0
Desmocollin-1 OS=Homo sapiens GN=DSC1 PE=1 SV=2	Q08554	100 kDa	0	0	1
Keratin, type I cuticular Ha6 OS=Homo sapiens GN=KRT36 PE=1 SV=1	O76013	52 kDa	1	0	1
Serine/threonine-protein phosphatase 2B catalytic subunit alpha isoform OS=Homo sapiens GN=PPP3CA PE=1 SV=1	Q08209	59 kDa	1	0	0
Elongation factor 1-gamma OS=Homo sapiens GN=EEF1G PE=1 SV=3	P26641	50 kDa	1	0	1
Synembryn-A OS=Homo sapiens GN=RIC8A PE=1 SV=3	Q9NPQ8	60 kDa	0	0	1
Calmodulin-like protein 5 OS=Homo sapiens GN=CALML5 PE=1 SV=2	Q9NZT1	16 kDa	2	0	0
14-3-3 protein zeta/delta OS=Homo sapiens GN=YWHAZ PE=1 SV=1	P63104	28 kDa	2	0	0
Histone H4 OS=Homo sapiens GN=HIST1H4A PE=1 SV=2	P62805	11 kDa	2	0	0
Caspase-14 OS=Homo sapiens GN=CASP14 PE=1 SV=2	P31944	28 kDa	2	0	1
Bleomycin hydrolase OS=Homo sapiens GN=BLMH PE=1 SV=1	Q13867	53 kDa	2	0	0
Glutathione S-transferase P OS=Homo sapiens GN=GSTP1 PE=1 SV=2	P09211	23 kDa	1	0	0
E3 ubiquitin-protein ligase ARIH2 OS=Homo sapiens GN=ARIH2 PE=1 SV=1	O95376	58 kDa	1	0	1
Puromycin-sensitive aminopeptidase OS=Homo sapiens GN=NPEPPS PE=1 SV=2	P55786	103 kDa	1	0	0
Fatty acid-binding protein, epidermal OS=Homo sapiens GN=FABP5 PE=1 SV=3	Q01469	15 kDa	1	0	1
Geranylgeranyl transferase type-2 subunit alpha OS=Homo sapiens GN=RABGGTA PE=1 SV=2	Q92696	65 kDa	0	0	1
Aladin OS=Homo sapiens GN=AAAS PE=1 SV=1	Q9NRG9	60 kDa	1	0	0
Suprabasin OS=Homo sapiens GN=SBSN PE=2 SV=1	Q6UWP8	25 kDa	1	0	0
Negative elongation factor C/D OS=Homo sapiens GN=TH1L PE=1 SV=2	Q8IXH7	66 kDa	0	0	1
L-lactate dehydrogenase A chain OS=Homo sapiens GN=LDHA PE=1 SV=2	P00338	37 kDa	1	0	0
Prenylcysteine oxidase 1 OS=Homo sapiens GN=PCYOX1 PE=1 SV=3	Q9UHG3	57 kDa	1	0	0
Cystatin-A OS=Homo sapiens GN=CSTA PE=1 SV=1	P01040	11 kDa	0	0	1
Protein phosphatase 1F OS=Homo sapiens GN=PPM1F PE=1 SV=3	P49593	50 kDa	1	0	1
Amidophosphoribosyltransferase OS=Homo sapiens GN=PPAT PE=1 SV=1	Q06203	57 kDa	1	0	1
Creatine kinase B-type OS=Homo sapiens GN=CKB PE=1 SV=1	P12277	43 kDa	1	0	0
Zinc-alpha-2-glycoprotein OS=Homo sapiens GN=AZGP1 PE=1 SV=2	P25311	34 kDa	0	0	1
Serpin B5 OS=Homo sapiens GN=SERPINB5 PE=1 SV=2	P36952	42 kDa	2	0	0
Actin-related protein 3 OS=Homo sapiens GN=ACTR3 PE=1 SV=3	P61158	47 kDa	2	0	0
40S ribosomal protein S3 OS=Homo sapiens GN=RPS3 PE=1 SV=2	P23396	27 kDa	1	0	0
Alpha-1-antitrypsin OS=Homo sapiens GN=SERPINA1 PE=1 SV=3	P01009	47 kDa	1	0	0
Haptoglobin OS=Homo sapiens GN=HP PE=1 SV=1	P00738	45 kDa	2	0	0
Endoplasmin OS=Homo sapiens GN=HSP90B1 PE=1 SV=1	P14625	92 kDa	0	0	2
Aldehyde dehydrogenase family 1 member A3 OS=Homo sapiens GN=ALDH1A3 PE=1 SV=2	P47895	56 kDa	2	0	0
60S acidic ribosomal protein P2 OS=Homo sapiens GN=RPLP2 PE=1 SV=1	P05387	12 kDa	1	0	0
Alpha-actinin-4 OS=Homo sapiens GN=ACTN4 PE=1 SV=2	O43707	105 kDa	1	0	0
Rab GDP dissociation inhibitor beta OS=Homo sapiens GN=GDI2 PE=1 SV=2	P50395	51 kDa	1	0	0
UDP-glucose 6-dehydrogenase OS=Homo sapiens GN=UGDH PE=1 SV=1	O60701	55 kDa	1	0	1
Calreticulin OS=Homo sapiens GN=CALR PE=1 SV=1	P27797	48 kDa	1	0	1
GTP-binding protein Di-Ras2 OS=Homo sapiens GN=DIRAS2 PE=1 SV=1	Q96HU8	22 kDa	1	0	1
RNA binding protein fox-1 homolog 2 OS=Homo sapiens GN=RBFOX2 PE=1 SV=3	O43251	41 kDa	1	0	0
Histone H1.4 OS=Homo sapiens GN=HIST1H1E PE=1 SV=2	P10412	22 kDa	1	0	0
Corneodesmosin OS=Homo sapiens GN=CDSN PE=1 SV=3	Q15517	52 kDa	1	0	0
Bifunctional polynucleotide phosphatase/kinase OS=Homo sapiens GN=PNKP PE=1 SV=1	Q96T60	57 kDa	1	0	0
Periplakin OS=Homo sapiens GN=PPL PE=1 SV=4	O60437	205 kDa	1	0	0
Activating signal cointegrator 1 OS=Homo sapiens GN=TRIP4 PE=1 SV=4	Q15650	66 kDa	1	0	1
Stromal membrane-associated protein 1 OS=Homo sapiens GN=SMAP1 PE=1 SV=2	Q8IYB5	50 kDa	0	0	1
Ig kappa chain C region OS=Homo sapiens GN=IGKC PE=1 SV=1	P01834	12 kDa	0	0	1
Prolyl 4-hydroxylase subunit alpha-2 OS=Homo sapiens GN=P4HA2 PE=1 SV=1	O15460	61 kDa	0	0	1
L-lactate dehydrogenase B chain OS=Homo sapiens GN=LDHB PE=1 SV=2	P07195	37 kDa	0	0	1
Prolactin-inducible protein OS=Homo sapiens GN=PIP PE=1 SV=1	P12273	17 kDa	0	0	1
General transcription factor IIE subunit 1 OS=Homo sapiens GN=GTF2E1 PE=1 SV=2	P29083	49 kDa	0	0	1
Beta-2-syntrophin OS=Homo sapiens GN=SNTB2 PE=1 SV=1	Q13425	58 kDa	0	0	1
Atlastin-3 OS=Homo sapiens GN=ATL3 PE=1 SV=1	Q6DD88	61 kDa	0	0	1
Butyrophilin-like protein 3 OS=Homo sapiens GN=BTNL3 PE=2 SV=2	Q6UXE8	52 kDa	0	0	1
Abl interactor 1 OS=Homo sapiens GN=ABI1 PE=1 SV=4	Q8IZP0	55 kDa	0	0	1
Acid sphingomyelinase-like phosphodiesterase 3b OS=Homo sapiens GN=SMPDL3B PE=2 SV=2	Q92485	51 kDa	0	0	1
FAST kinase domain-containing protein 2 OS=Homo sapiens GN=FASTKD2 PE=1 SV=1	Q9NYY8	81 kDa	0	0	1
E3 ubiquitin-protein ligase ARIH1 OS=Homo sapiens GN=ARIH1 PE=1 SV=2	Q9Y4X5	64 kDa	0	0	1
Actin-related protein 2/3 complex subunit 3 OS=Homo sapiens GN=ARPC3 PE=1 SV=3	O15145	21 kDa	1	0	0
40S ribosomal protein SA OS=Homo sapiens GN=RPSA PE=1 SV=4	P08865	33 kDa	1	0	0
Malate dehydrogenase, cytoplasmic OS=Homo sapiens GN=MDH1 PE=1 SV=4	P40925	36 kDa	1	0	0
Non-specific cytotoxic cell receptor protein 1 homolog OS=Homo sapiens GN=NCCRP1 PE=1 SV=1	Q6ZVX7	31 kDa	1	0	0
Retroviral-like aspartic protease 1 OS=Homo sapiens GN=ASPRV1 PE=1 SV=1	Q53RT3	37 kDa	1	0	0
Cofilin-1 OS=Homo sapiens GN=CFL1 PE=1 SV=3	P23528	19 kDa	1	0	0
Proteasome subunit beta type-6 OS=Homo sapiens GN=PSMB6 PE=1 SV=4	P28072	25 kDa	1	0	0
Peroxiredoxin-6 OS=Homo sapiens GN=PRDX6 PE=1 SV=3	P30041	25 kDa	1	0	0
Serine palmitoyltransferase 2 OS=Homo sapiens GN=SPTLC2 PE=1 SV=1	O15270	63 kDa	0	0	1
Sorting nexin-4 OS=Homo sapiens GN=SNX4 PE=1 SV=1	O95219	52 kDa	1	0	0
40S ribosomal protein S16 OS=Homo sapiens GN=RPS16 PE=1 SV=2	P62249	16 kDa	1	0	0
Apolipoprotein A-I OS=Homo sapiens GN=APOA1 PE=1 SV=1	P02647	31 kDa	1	0	0
Profilin-1 OS=Homo sapiens GN=PFN1 PE=1 SV=2	P07737	15 kDa	0	0	1
AP-2 complex subunit sigma OS=Homo sapiens GN=AP2S1 PE=1 SV=2	P53680	17 kDa	0	0	1
Ig gamma-1 chain C region OS=Homo sapiens GN=IGHG1 PE=1 SV=1	P01857	36 kDa	1	0	0

## Sheet: C
Protein Name	Accession	Molecular Weight	vector	GIPC2	GIPC2ΔPDZ
PDZ domain-containing protein GIPC2 OS=Homo sapiens GN=GIPC2 PE=1 SV=1	Q8TF65	34 kDa	6	108	14
Cluster of Keratin, type II cytoskeletal 2 epidermal OS=Homo sapiens GN=KRT2 PE=1 SV=2 (P35908)	P35908	65 kDa	97	60	65
Keratin, type II cytoskeletal 1 OS=Homo sapiens GN=KRT1 PE=1 SV=6	P04264	66 kDa	94	58	56
Cluster of Keratin, type I cytoskeletal 16 OS=Homo sapiens GN=KRT16 PE=1 SV=4 (P08779)	P08779	51 kDa	74	33	30
Keratin, type I cytoskeletal 9 OS=Homo sapiens GN=KRT9 PE=1 SV=3	P35527	62 kDa	48	29	36
Cluster of Keratin, type I cytoskeletal 10 OS=Homo sapiens GN=KRT10 PE=1 SV=6 (P13645)	P13645	59 kDa	27	28	23
Glyceraldehyde-3-phosphate dehydrogenase OS=Homo sapiens GN=GAPDH PE=1 SV=3	P04406	36 kDa	31	21	38
Heterogeneous nuclear ribonucleoprotein A1 OS=Homo sapiens GN=HNRNPA1 PE=1 SV=5	P09651	39 kDa	16	18	22
Heterogeneous nuclear ribonucleoproteins A2/B1 OS=Homo sapiens GN=HNRNPA2B1 PE=1 SV=2	P22626	37 kDa	13	14	16
Desmoplakin OS=Homo sapiens GN=DSP PE=1 SV=3	P15924	332 kDa	33	13	8
Fructose-bisphosphate aldolase A OS=Homo sapiens GN=ALDOA PE=1 SV=2	P04075	39 kDa	4	9	9
28S ribosomal protein S22, mitochondrial OS=Homo sapiens GN=MRPS22 PE=1 SV=1	P82650	41 kDa	8	9	5
Hornerin OS=Homo sapiens GN=HRNR PE=1 SV=2	Q86YZ3	282 kDa	14	8	16
Cluster of Actin, cytoplasmic 2 OS=Homo sapiens GN=ACTG1 PE=1 SV=1 (P63261)	P63261	42 kDa	6	8	12
Cluster of Poly(rC)-binding protein 2 OS=Homo sapiens GN=PCBP2 PE=1 SV=1 (Q15366)	Q15366	39 kDa	5	8	12
60S acidic ribosomal protein P0 OS=Homo sapiens GN=RPLP0 PE=1 SV=1	P05388	34 kDa	7	8	13
Phosphoserine aminotransferase OS=Homo sapiens GN=PSAT1 PE=1 SV=2	Q9Y617	40 kDa	5	7	8
Heterogeneous nuclear ribonucleoproteins C1/C2 OS=Homo sapiens GN=HNRNPC PE=1 SV=4	P07910	34 kDa	7	7	7
60S ribosomal protein L6 OS=Homo sapiens GN=RPL6 PE=1 SV=3	Q02878	33 kDa	4	7	7
Cluster of Guanine nucleotide-binding protein G(k) subunit alpha OS=Homo sapiens GN=GNAI3 PE=1 SV=3 (P08754)	P08754	41 kDa	4	7	6
Heat shock 70 kDa protein 1A/1B OS=Homo sapiens GN=HSPA1A PE=1 SV=5	P08107	70 kDa	6	7	5
Annexin A2 OS=Homo sapiens GN=ANXA2 PE=1 SV=2	P07355	39 kDa	6	6	8
Replication factor C subunit 4 OS=Homo sapiens GN=RFC4 PE=1 SV=2	P35249	40 kDa	1	6	4
Transaldolase OS=Homo sapiens GN=TALDO1 PE=1 SV=2	P37837	38 kDa	4	6	4
Nucleophosmin OS=Homo sapiens GN=NPM1 PE=1 SV=2	P06748	33 kDa	4	5	6
Eukaryotic translation initiation factor 3 subunit I OS=Homo sapiens GN=EIF3I PE=1 SV=1	Q13347	37 kDa	6	5	8
ELAV-like protein 1 OS=Homo sapiens GN=ELAVL1 PE=1 SV=2	Q15717	36 kDa	7	5	5
Heterogeneous nuclear ribonucleoprotein A/B OS=Homo sapiens GN=HNRNPAB PE=1 SV=2	Q99729	36 kDa	2	5	5
Ubiquitin carboxyl-terminal hydrolase isozyme L5 OS=Homo sapiens GN=UCHL5 PE=1 SV=3	Q9Y5K5	38 kDa	0	5	4
Junction plakoglobin OS=Homo sapiens GN=JUP PE=1 SV=3	P14923	82 kDa	13	4	3
Desmoglein-1 OS=Homo sapiens GN=DSG1 PE=1 SV=2	Q02413	114 kDa	14	4	2
Cluster of Tubulin beta chain OS=Homo sapiens GN=TUBB PE=1 SV=2 (P07437)	P07437	50 kDa	5	4	9
40S ribosomal protein SA OS=Homo sapiens GN=RPSA PE=1 SV=4	P08865	33 kDa	6	4	6
Serum albumin OS=Homo sapiens GN=ALB PE=1 SV=2	P02768	69 kDa	5	4	2
Mitotic checkpoint protein BUB3 OS=Homo sapiens GN=BUB3 PE=1 SV=1	O43684	37 kDa	6	4	5
Elongation factor 1-alpha 1 OS=Homo sapiens GN=EEF1A1 PE=1 SV=1	P68104	50 kDa	5	4	4
Aminoacyl tRNA synthase complex-interacting multifunctional protein 1 OS=Homo sapiens GN=AIMP1 PE=1 SV=2	Q12904	34 kDa	4	4	6
Galactokinase OS=Homo sapiens GN=GALK1 PE=1 SV=1	P51570	42 kDa	1	4	4
Cluster of Heat shock cognate 71 kDa protein OS=Homo sapiens GN=HSPA8 PE=1 SV=1 (P11142)	P11142	71 kDa	4	4	5
Heterogeneous nuclear ribonucleoprotein A0 OS=Homo sapiens GN=HNRNPA0 PE=1 SV=1	Q13151	31 kDa	5	4	3
Aldose reductase OS=Homo sapiens GN=AKR1B1 PE=1 SV=3	P15121	36 kDa	5	3	1
Eukaryotic translation initiation factor 2 subunit 1 OS=Homo sapiens GN=EIF2S1 PE=1 SV=3	P05198	36 kDa	2	3	3
Mitochondrial import inner membrane translocase subunit TIM50 OS=Homo sapiens GN=TIMM50 PE=1 SV=2	Q3ZCQ8	40 kDa	6	3	6
Cluster of Tubulin alpha-1B chain OS=Homo sapiens GN=TUBA1B PE=1 SV=1 (P68363)	P68363	50 kDa	1	3	4
Alpha-enolase OS=Homo sapiens GN=ENO1 PE=1 SV=2	P06733	47 kDa	1	3	2
Elongation factor 1-delta OS=Homo sapiens GN=EEF1D PE=1 SV=5	P29692	31 kDa	4	3	3
Cysteine and histidine-rich domain-containing protein 1 OS=Homo sapiens GN=CHORDC1 PE=1 SV=2	Q9UHD1	37 kDa	1	3	2
rRNA 2'-O-methyltransferase fibrillarin OS=Homo sapiens GN=FBL PE=1 SV=2	P22087	34 kDa	4	3	3
Protein SET OS=Homo sapiens GN=SET PE=1 SV=3	Q01105	33 kDa	2	3	3
Filaggrin-2 OS=Homo sapiens GN=FLG2 PE=1 SV=1	Q5D862	248 kDa	2	3	4
Casein kinase I isoform alpha OS=Homo sapiens GN=CSNK1A1 PE=1 SV=2	P48729	39 kDa	1	3	2
26S proteasome non-ATPase regulatory subunit 13 OS=Homo sapiens GN=PSMD13 PE=1 SV=2	Q9UNM6	43 kDa	0	3	1
Cluster of Protein arginine N-methyltransferase 1 OS=Homo sapiens GN=PRMT1 PE=1 SV=2 (Q99873)	Q99873	42 kDa	0	3	5
V-type proton ATPase subunit d 1 OS=Homo sapiens GN=ATP6V0D1 PE=1 SV=1	P61421	40 kDa	4	3	0
Heterogeneous nuclear ribonucleoprotein D-like OS=Homo sapiens GN=HNRPDL PE=1 SV=3	O14979	46 kDa	2	3	3
Interleukin enhancer-binding factor 2 OS=Homo sapiens GN=ILF2 PE=1 SV=2	Q12905	43 kDa	0	3	1
Leucine-rich repeat-containing protein 59 OS=Homo sapiens GN=LRRC59 PE=1 SV=1	Q96AG4	35 kDa	6	3	6
L-lactate dehydrogenase B chain OS=Homo sapiens GN=LDHB PE=1 SV=2	P07195	37 kDa	5	3	7
BTB/POZ domain-containing protein KCTD12 OS=Homo sapiens GN=KCTD12 PE=1 SV=1	Q96CX2	36 kDa	4	3	5
Cluster of Heat shock protein HSP 90-alpha OS=Homo sapiens GN=HSP90AA1 PE=1 SV=5 (P07900)	P07900	85 kDa	1	3	3
Replication factor C subunit 5 OS=Homo sapiens GN=RFC5 PE=1 SV=1	P40937	38 kDa	4	3	2
Peroxiredoxin-1 OS=Homo sapiens GN=PRDX1 PE=1 SV=1	Q06830	22 kDa	1	3	1
Replication factor C subunit 2 OS=Homo sapiens GN=RFC2 PE=1 SV=3	P35250	39 kDa	1	3	4
Isocitrate dehydrogenase [NAD] subunit beta, mitochondrial OS=Homo sapiens GN=IDH3B PE=1 SV=2	O43837	42 kDa	0	3	2
DNA-(apurinic or apyrimidinic site) lyase OS=Homo sapiens GN=APEX1 PE=1 SV=2	P27695	36 kDa	5	3	2
F-actin-capping protein subunit alpha-1 OS=Homo sapiens GN=CAPZA1 PE=1 SV=3	P52907	33 kDa	6	3	3
Farnesyl pyrophosphate synthase OS=Homo sapiens GN=FDPS PE=1 SV=4	P14324	48 kDa	5	3	2
Replication factor C subunit 3 OS=Homo sapiens GN=RFC3 PE=1 SV=2	P40938	41 kDa	0	3	2
Casein kinase II subunit alpha' OS=Homo sapiens GN=CSNK2A2 PE=1 SV=1	P19784	41 kDa	0	3	3
Coproporphyrinogen-III oxidase, mitochondrial OS=Homo sapiens GN=CPOX PE=1 SV=3	P36551	50 kDa	0	3	3
Polyubiquitin-B OS=Homo sapiens GN=UBB PE=1 SV=1	P0CG47	26 kDa	1	3	2
AH receptor-interacting protein OS=Homo sapiens GN=AIP PE=1 SV=2	O00170	38 kDa	0	3	2
UPF0160 protein MYG1, mitochondrial OS=Homo sapiens GN=C12orf10 PE=1 SV=2	Q9HB07	42 kDa	0	3	1
Glutaredoxin-3 OS=Homo sapiens GN=GLRX3 PE=1 SV=2	O76003	37 kDa	2	2	3
Eukaryotic translation initiation factor 3 subunit M OS=Homo sapiens GN=EIF3M PE=1 SV=1	Q7L2H7	43 kDa	2	2	4
Cluster of Transformer-2 protein homolog beta OS=Homo sapiens GN=TRA2B PE=1 SV=1 (P62995)	P62995	34 kDa	0	2	2
Serpin B6 OS=Homo sapiens GN=SERPINB6 PE=1 SV=3	P35237	43 kDa	0	2	1
Survival motor neuron protein OS=Homo sapiens GN=SMN1 PE=1 SV=1	Q16637	32 kDa	1	2	1
Cluster of Guanine nucleotide-binding protein subunit alpha-11 OS=Homo sapiens GN=GNA11 PE=1 SV=2 (P29992)	P29992	42 kDa	0	2	1
Methylosome protein 50 OS=Homo sapiens GN=WDR77 PE=1 SV=1	Q9BQA1	37 kDa	1	2	2
NADH dehydrogenase [ubiquinone] 1 alpha subcomplex subunit 10, mitochondrial OS=Homo sapiens GN=NDUFA10 PE=1 SV=1	O95299	41 kDa	0	2	1
RNA-binding protein Raly OS=Homo sapiens GN=RALY PE=1 SV=1	Q9UKM9	32 kDa	0	2	2
Cluster of Serine/threonine-protein phosphatase PP1-alpha catalytic subunit OS=Homo sapiens GN=PPP1CA PE=1 SV=1 (P62136)	P62136	38 kDa	4	2	2
Polymerase delta-interacting protein 2 OS=Homo sapiens GN=POLDIP2 PE=1 SV=1	Q9Y2S7	42 kDa	0	2	4
Pyruvate dehydrogenase E1 component subunit beta, mitochondrial OS=Homo sapiens GN=PDHB PE=1 SV=3	P11177	39 kDa	6	2	4
L-lactate dehydrogenase A chain OS=Homo sapiens GN=LDHA PE=1 SV=2	P00338	37 kDa	1	2	5
Melanoma-associated antigen B2 OS=Homo sapiens GN=MAGEB2 PE=1 SV=3	O15479	35 kDa	1	2	2
Hsp70-binding protein 1 OS=Homo sapiens GN=HSPBP1 PE=1 SV=1	Q9NZL4	39 kDa	0	2	3
7-dehydrocholesterol reductase OS=Homo sapiens GN=DHCR7 PE=1 SV=1	Q9UBM7	54 kDa	0	2	1
DDB1- and CUL4-associated factor 7 OS=Homo sapiens GN=DCAF7 PE=1 SV=1	P61962	39 kDa	2	2	2
ATPase ASNA1 OS=Homo sapiens GN=ASNA1 PE=1 SV=2	O43681	39 kDa	2	2	3
RNA-binding protein Musashi homolog 2 OS=Homo sapiens GN=MSI2 PE=1 SV=1	Q96DH6	35 kDa	0	2	4
3'(2'),5'-bisphosphate nucleotidase 1 OS=Homo sapiens GN=BPNT1 PE=1 SV=1	O95861	33 kDa	0	2	1
Stomatin-like protein 2 OS=Homo sapiens GN=STOML2 PE=1 SV=1	Q9UJZ1	39 kDa	0	2	1
Cytosolic acyl coenzyme A thioester hydrolase OS=Homo sapiens GN=ACOT7 PE=1 SV=3	O00154	42 kDa	0	2	1
Serine/arginine-rich splicing factor 10 OS=Homo sapiens GN=SRSF10 PE=1 SV=1	O75494	31 kDa	0	2	1
Galectin-7 OS=Homo sapiens GN=LGALS7 PE=1 SV=2	P47929	15 kDa	0	2	0
ELAV-like protein 2 OS=Homo sapiens GN=ELAVL2 PE=1 SV=2	Q12926	40 kDa	0	2	0
Pre-mRNA-splicing factor ISY1 homolog OS=Homo sapiens GN=ISY1 PE=1 SV=3	Q9ULR0	33 kDa	0	2	0
Serine/arginine-rich splicing factor 5 OS=Homo sapiens GN=SRSF5 PE=1 SV=1	Q13243	31 kDa	0	2	0
Transmembrane protein 43 OS=Homo sapiens GN=TMEM43 PE=1 SV=1	Q9BTV4	45 kDa	0	2	0
Vacuolar protein sorting-associated protein 26A OS=Homo sapiens GN=VPS26A PE=1 SV=2	O75436	38 kDa	2	2	3
Keratin, type II cytoskeletal 78 OS=Homo sapiens GN=KRT78 PE=2 SV=2	Q8N1N4	57 kDa	4	2	1
Branched-chain-amino-acid aminotransferase, mitochondrial OS=Homo sapiens GN=BCAT2 PE=1 SV=2	O15382	44 kDa	1	2	0
ATP synthase subunit alpha, mitochondrial OS=Homo sapiens GN=ATP5A1 PE=1 SV=1	P25705	60 kDa	0	2	2
Dolichyl pyrophosphate Man9GlcNAc2 alpha-1,3-glucosyltransferase OS=Homo sapiens GN=ALG6 PE=1 SV=1	Q9Y672	58 kDa	0	2	0
Methionine adenosyltransferase 2 subunit beta OS=Homo sapiens GN=MAT2B PE=1 SV=1	Q9NZL9	38 kDa	1	2	2
Transcriptional activator protein Pur-beta OS=Homo sapiens GN=PURB PE=1 SV=3	Q96QR8	33 kDa	0	2	0
40S ribosomal protein S3 OS=Homo sapiens GN=RPS3 PE=1 SV=2	P23396	27 kDa	2	2	2
WD repeat-containing protein 5 OS=Homo sapiens GN=WDR5 PE=1 SV=1	P61964	37 kDa	0	2	1
Glutathione S-transferase P OS=Homo sapiens GN=GSTP1 PE=1 SV=2	P09211	23 kDa	0	2	0
Histone H4 OS=Homo sapiens GN=HIST1H4A PE=1 SV=2	P62805	11 kDa	0	2	3
Regulation of nuclear pre-mRNA domain-containing protein 1B OS=Homo sapiens GN=RPRD1B PE=1 SV=1	Q9NQG5	37 kDa	0	2	2
Ubiquitin fusion degradation protein 1 homolog OS=Homo sapiens GN=UFD1L PE=1 SV=3	Q92890	35 kDa	0	2	0
Phosphoribosyl pyrophosphate synthase-associated protein 1 OS=Homo sapiens GN=PRPSAP1 PE=1 SV=2	Q14558	39 kDa	0	2	1
HLA class I histocompatibility antigen, Cw-7 alpha chain OS=Homo sapiens GN=HLA-C PE=1 SV=3	P10321	41 kDa	1	2	2
Heterogeneous nuclear ribonucleoprotein D0 OS=Homo sapiens GN=HNRNPD PE=1 SV=1	Q14103	38 kDa	0	2	0
Monocarboxylate transporter 1 OS=Homo sapiens GN=SLC16A1 PE=1 SV=3	P53985	54 kDa	0	2	1
Activator of 90 kDa heat shock protein ATPase homolog 1 OS=Homo sapiens GN=AHSA1 PE=1 SV=1	O95433	38 kDa	0	1	0
Elongation factor 2 OS=Homo sapiens GN=EEF2 PE=1 SV=4	P13639	95 kDa	0	1	1
Translation initiation factor eIF-2B subunit beta OS=Homo sapiens GN=EIF2B2 PE=1 SV=3	P49770	39 kDa	0	1	2
Serine-threonine kinase receptor-associated protein OS=Homo sapiens GN=STRAP PE=1 SV=1	Q9Y3F4	38 kDa	0	1	4
Calcium-binding protein 39 OS=Homo sapiens GN=CAB39 PE=1 SV=1	Q9Y376	40 kDa	0	1	1
Biliverdin reductase A OS=Homo sapiens GN=BLVRA PE=1 SV=2	P53004	33 kDa	1	1	2
Creatine kinase B-type OS=Homo sapiens GN=CKB PE=1 SV=1	P12277	43 kDa	0	1	2
Twinfilin-2 OS=Homo sapiens GN=TWF2 PE=1 SV=2	Q6IBS0	40 kDa	0	1	0
Serine/threonine-protein phosphatase 2A activator OS=Homo sapiens GN=PPP2R4 PE=1 SV=3	Q15257	41 kDa	1	1	0
Suppressor of G2 allele of SKP1 homolog OS=Homo sapiens GN=SUGT1 PE=1 SV=3	Q9Y2Z0	41 kDa	0	1	0
Prohibitin-2 OS=Homo sapiens GN=PHB2 PE=1 SV=2	Q99623	33 kDa	1	1	2
Calponin-3 OS=Homo sapiens GN=CNN3 PE=1 SV=1	Q15417	36 kDa	1	1	2
MARCKS-related protein OS=Homo sapiens GN=MARCKSL1 PE=1 SV=2	P49006	20 kDa	1	1	1
Sodium/potassium-transporting ATPase subunit beta-3 OS=Homo sapiens GN=ATP1B3 PE=1 SV=1	P54709	32 kDa	2	1	2
Alpha-2-macroglobulin OS=Homo sapiens GN=A2M PE=1 SV=3	P01023	163 kDa	0	1	0
Triosephosphate isomerase OS=Homo sapiens GN=TPI1 PE=1 SV=3	P60174	31 kDa	1	1	1
Isocitrate dehydrogenase [NAD] subunit alpha, mitochondrial OS=Homo sapiens GN=IDH3A PE=1 SV=1	P50213	40 kDa	2	1	4
ATP synthase subunit beta, mitochondrial OS=Homo sapiens GN=ATP5B PE=1 SV=3	P06576	57 kDa	2	1	2
Desmocollin-1 OS=Homo sapiens GN=DSC1 PE=1 SV=2	Q08554	100 kDa	7	1	1
60S ribosomal protein L5 OS=Homo sapiens GN=RPL5 PE=1 SV=3	P46777	34 kDa	0	1	4
m7GpppX diphosphatase OS=Homo sapiens GN=DCPS PE=1 SV=2	Q96C86	39 kDa	0	1	1
Sorbitol dehydrogenase OS=Homo sapiens GN=SORD PE=1 SV=4	Q00796	38 kDa	2	1	2
Heterogeneous nuclear ribonucleoprotein H3 OS=Homo sapiens GN=HNRNPH3 PE=1 SV=2	P31942	37 kDa	1	1	2
Protein S100-A9 OS=Homo sapiens GN=S100A9 PE=1 SV=1	P06702	13 kDa	1	1	0
60 kDa heat shock protein, mitochondrial OS=Homo sapiens GN=HSPD1 PE=1 SV=2	P10809	61 kDa	4	1	4
tRNA-splicing endonuclease subunit Sen34 OS=Homo sapiens GN=TSEN34 PE=1 SV=1	Q9BSV6	34 kDa	0	1	0
Ribosome production factor 2 homolog OS=Homo sapiens GN=RPF2 PE=1 SV=2	Q9H7B2	36 kDa	0	1	1
RNA 3'-terminal phosphate cyclase OS=Homo sapiens GN=RTCA PE=1 SV=1	O00442	39 kDa	0	1	1
26S proteasome non-ATPase regulatory subunit 14 OS=Homo sapiens GN=PSMD14 PE=1 SV=1	O00487	35 kDa	1	1	2
Translocon-associated protein subunit alpha OS=Homo sapiens GN=SSR1 PE=1 SV=3	P43307	32 kDa	1	1	1
Ubiquitin-like-conjugating enzyme ATG3 OS=Homo sapiens GN=ATG3 PE=1 SV=1	Q9NT62	36 kDa	1	1	1
THO complex subunit 3 OS=Homo sapiens GN=THOC3 PE=1 SV=1	Q96J01	39 kDa	0	1	1
Actin-related protein 2/3 complex subunit 1A OS=Homo sapiens GN=ARPC1A PE=1 SV=2	Q92747	42 kDa	0	1	1
UPF0609 protein C4orf27 OS=Homo sapiens GN=C4orf27 PE=1 SV=2	Q9NWY4	39 kDa	0	1	0
D-3-phosphoglycerate dehydrogenase OS=Homo sapiens GN=PHGDH PE=1 SV=4	O43175	57 kDa	0	1	0
39S ribosomal protein L39, mitochondrial OS=Homo sapiens GN=MRPL39 PE=1 SV=3	Q9NYK5	39 kDa	0	1	1
Nuclease-sensitive element-binding protein 1 OS=Homo sapiens GN=YBX1 PE=1 SV=3	P67809	36 kDa	0	1	1
Pyruvate kinase isozymes M1/M2 OS=Homo sapiens GN=PKM PE=1 SV=4	P14618	58 kDa	1	1	2
5'-AMP-activated protein kinase subunit gamma-1 OS=Homo sapiens GN=PRKAG1 PE=1 SV=1	P54619	38 kDa	4	1	4
CAAX prenyl protease 1 homolog OS=Homo sapiens GN=ZMPSTE24 PE=1 SV=2	O75844	55 kDa	0	1	1
UPF0553 protein C9orf64 OS=Homo sapiens GN=C9orf64 PE=1 SV=1	Q5T6V5	39 kDa	0	1	0
Cluster of Eukaryotic initiation factor 4A-II OS=Homo sapiens GN=EIF4A2 PE=1 SV=2 (Q14240)	Q14240	46 kDa	0	1	1
Plakophilin-1 OS=Homo sapiens GN=PKP1 PE=1 SV=2	Q13835	83 kDa	5	1	0
39S ribosomal protein L3, mitochondrial OS=Homo sapiens GN=MRPL3 PE=1 SV=1	P09001	39 kDa	0	1	1
Protein S100-A8 OS=Homo sapiens GN=S100A8 PE=1 SV=1	P05109	11 kDa	0	1	0
Twinfilin-1 OS=Homo sapiens GN=TWF1 PE=1 SV=3	Q12792	40 kDa	0	1	0
Isocitrate dehydrogenase [NAD] subunit gamma, mitochondrial OS=Homo sapiens GN=IDH3G PE=1 SV=1	P51553	43 kDa	0	1	0
Mitochondrial import receptor subunit TOM40 homolog OS=Homo sapiens GN=TOMM40 PE=1 SV=1	O96008	38 kDa	0	1	1
Spermidine synthase OS=Homo sapiens GN=SRM PE=1 SV=1	P19623	34 kDa	0	1	1
28S ribosomal protein S35, mitochondrial OS=Homo sapiens GN=MRPS35 PE=1 SV=1	P82673	37 kDa	4	1	3
PDZ and LIM domain protein 1 OS=Homo sapiens GN=PDLIM1 PE=1 SV=4	O00151	36 kDa	0	1	0
Protein AMBP OS=Homo sapiens GN=AMBP PE=1 SV=1	P02760	39 kDa	4	1	2
Dermcidin OS=Homo sapiens GN=DCD PE=1 SV=2	P81605	11 kDa	1	1	3
UPF0368 protein Cxorf26 OS=Homo sapiens GN=CXorf26 PE=1 SV=1	Q9BVG4	26 kDa	1	1	2
Anamorsin OS=Homo sapiens GN=CIAPIN1 PE=1 SV=2	Q6FI81	34 kDa	1	1	1
Guanine nucleotide-binding protein G(I)/G(S)/G(T) subunit beta-1 OS=Homo sapiens GN=GNB1 PE=1 SV=3	P62873	37 kDa	2	1	1
Corneodesmosin OS=Homo sapiens GN=CDSN PE=1 SV=3	Q15517	52 kDa	1	1	0
Isocitrate dehydrogenase [NADP] cytoplasmic OS=Homo sapiens GN=IDH1 PE=1 SV=2	O75874	47 kDa	1	1	0
Filaggrin OS=Homo sapiens GN=FLG PE=1 SV=3	P20930	435 kDa	1	1	1
Cluster of Tropomyosin alpha-4 chain OS=Homo sapiens GN=TPM4 PE=1 SV=3 (P67936)	P67936	29 kDa	1	1	1
Aminoacyl tRNA synthase complex-interacting multifunctional protein 2 OS=Homo sapiens GN=AIMP2 PE=1 SV=2	Q13155	35 kDa	0	1	2
Caspase-14 OS=Homo sapiens GN=CASP14 PE=1 SV=2	P31944	28 kDa	1	1	1
40S ribosomal protein S16 OS=Homo sapiens GN=RPS16 PE=1 SV=2	P62249	16 kDa	0	1	1
Alpha- and gamma-adaptin-binding protein p34 OS=Homo sapiens GN=AAGAB PE=1 SV=1	Q6PD74	35 kDa	0	1	1
Alcohol dehydrogenase class-3 OS=Homo sapiens GN=ADH5 PE=1 SV=4	P11766	40 kDa	0	1	1
Glyceraldehyde-3-phosphate dehydrogenase, testis-specific OS=Homo sapiens GN=GAPDHS PE=1 SV=2	O14556	45 kDa	0	1	0
Protein XRP2 OS=Homo sapiens GN=RP2 PE=1 SV=4	O75695	40 kDa	1	1	0
Heat shock protein beta-1 OS=Homo sapiens GN=HSPB1 PE=1 SV=2	P04792	23 kDa	0	1	0
Fructose-bisphosphate aldolase C OS=Homo sapiens GN=ALDOC PE=1 SV=2	P09972	39 kDa	0	1	1
Protein S100-A7 OS=Homo sapiens GN=S100A7 PE=1 SV=4	P31151	11 kDa	1	1	0
MKI67 FHA domain-interacting nucleolar phosphoprotein OS=Homo sapiens GN=MKI67IP PE=1 SV=1	Q9BYG3	34 kDa	1	1	0
Glutaminyl-peptide cyclotransferase-like protein OS=Homo sapiens GN=QPCTL PE=1 SV=2	Q9NXS2	43 kDa	0	1	1
RNA 3'-terminal phosphate cyclase-like protein OS=Homo sapiens GN=RCL1 PE=1 SV=3	Q9Y2P8	41 kDa	0	1	0
Alpha-actinin-4 OS=Homo sapiens GN=ACTN4 PE=1 SV=2	O43707	105 kDa	0	1	0
DnaJ homolog subfamily B member 6 OS=Homo sapiens GN=DNAJB6 PE=1 SV=2	O75190	36 kDa	0	1	0
Ig gamma-1 chain C region OS=Homo sapiens GN=IGHG1 PE=1 SV=1	P01857	36 kDa	0	1	0
Cathepsin D OS=Homo sapiens GN=CTSD PE=1 SV=1	P07339	45 kDa	0	1	0
Thioredoxin OS=Homo sapiens GN=TXN PE=1 SV=3	P10599	12 kDa	0	1	0
Heterogeneous nuclear ribonucleoprotein H OS=Homo sapiens GN=HNRNPH1 PE=1 SV=4	P31943	49 kDa	0	1	0
Putative ribosome-binding factor A, mitochondrial OS=Homo sapiens GN=RBFA PE=1 SV=3	Q8N0V3	38 kDa	0	1	0
Lymphokine-activated killer T-cell-originated protein kinase OS=Homo sapiens GN=PBK PE=1 SV=3	Q96KB5	36 kDa	0	1	0
TraB domain-containing protein OS=Homo sapiens GN=TRABD PE=2 SV=1	Q9H4I3	42 kDa	0	1	0
Histone H1.4 OS=Homo sapiens GN=HIST1H1E PE=1 SV=2	P10412	22 kDa	0	1	0
WD repeat-containing protein 62 OS=Homo sapiens GN=WDR62 PE=1 SV=4	O43379	166 kDa	0	1	0
LIM and SH3 domain protein 1 OS=Homo sapiens GN=LASP1 PE=1 SV=2	Q14847	30 kDa	0	1	1
HLA class I histocompatibility antigen, alpha chain E OS=Homo sapiens GN=HLA-E PE=1 SV=3	P13747	40 kDa	0	1	2
Cat eye syndrome critical region protein 5 OS=Homo sapiens GN=CECR5 PE=1 SV=1	Q9BXW7	46 kDa	0	1	1
Serine/arginine-rich splicing factor 7 OS=Homo sapiens GN=SRSF7 PE=1 SV=1	Q16629	27 kDa	1	1	1
Anaphase-promoting complex subunit 2 OS=Homo sapiens GN=ANAPC2 PE=1 SV=1	Q9UJX6	94 kDa	0	1	0
LanC-like protein 1 OS=Homo sapiens GN=LANCL1 PE=1 SV=1	O43813	45 kDa	0	1	0
Probable ATP-dependent RNA helicase DDX5 OS=Homo sapiens GN=DDX5 PE=1 SV=1	P17844	69 kDa	0	1	0
Bleomycin hydrolase OS=Homo sapiens GN=BLMH PE=1 SV=1	Q13867	53 kDa	0	1	0
Uncharacterized protein C12orf29 OS=Homo sapiens GN=C12orf29 PE=1 SV=2	Q8N999	37 kDa	0	1	1
Protein transport protein Sec61 subunit alpha isoform 1 OS=Homo sapiens GN=SEC61A1 PE=1 SV=2	P61619	52 kDa	0	1	1
RNA-binding motif protein, X chromosome OS=Homo sapiens GN=RBMX PE=1 SV=3	P38159	42 kDa	1	1	0
40S ribosomal protein S3a OS=Homo sapiens GN=RPS3A PE=1 SV=2	P61247	30 kDa	1	1	0
Phosphoribosyl pyrophosphate synthase-associated protein 2 OS=Homo sapiens GN=PRPSAP2 PE=1 SV=1	O60256	41 kDa	0	1	2
Heterogeneous nuclear ribonucleoprotein A3 OS=Homo sapiens GN=HNRNPA3 PE=1 SV=2	P51991	40 kDa	0	1	1
Cluster of Ribose-phosphate pyrophosphokinase 1 OS=Homo sapiens GN=PRPS1 PE=1 SV=2 (P60891)	P60891	35 kDa	2	0	2
Dimethyladenosine transferase 1, mitochondrial OS=Homo sapiens GN=TFB1M PE=1 SV=1	Q8WVM0	40 kDa	2	0	1
Sterol-4-alpha-carboxylate 3-dehydrogenase, decarboxylating OS=Homo sapiens GN=NSDHL PE=1 SV=2	Q15738	42 kDa	0	0	1
Malate dehydrogenase, cytoplasmic OS=Homo sapiens GN=MDH1 PE=1 SV=4	P40925	36 kDa	2	0	1
Dimethyladenosine transferase 2, mitochondrial OS=Homo sapiens GN=TFB2M PE=1 SV=1	Q9H5Q4	45 kDa	0	0	1
3-hydroxyisobutyryl-CoA hydrolase, mitochondrial OS=Homo sapiens GN=HIBCH PE=1 SV=2	Q6NVY1	43 kDa	0	0	1
NIF3-like protein 1 OS=Homo sapiens GN=NIF3L1 PE=1 SV=2	Q9GZT8	42 kDa	0	0	2
Actin-related protein 2/3 complex subunit 1B OS=Homo sapiens GN=ARPC1B PE=1 SV=3	O15143	41 kDa	0	0	1
Erlin-2 OS=Homo sapiens GN=ERLIN2 PE=1 SV=1	O94905	38 kDa	0	0	1
Voltage-dependent anion-selective channel protein 2 OS=Homo sapiens GN=VDAC2 PE=1 SV=2	P45880	32 kDa	1	0	0
Elongation factor 1-gamma OS=Homo sapiens GN=EEF1G PE=1 SV=3	P26641	50 kDa	0	0	1
COP9 signalosome complex subunit 5 OS=Homo sapiens GN=COPS5 PE=1 SV=4	Q92905	38 kDa	1	0	2
L-aminoadipate-semialdehyde dehydrogenase-phosphopantetheinyl transferase OS=Homo sapiens GN=AASDHPPT PE=1 SV=2	Q9NRN7	36 kDa	1	0	1
Arginase-1 OS=Homo sapiens GN=ARG1 PE=1 SV=2	P05089	35 kDa	1	0	0
GDP-mannose 4,6 dehydratase OS=Homo sapiens GN=GMDS PE=1 SV=1	O60547	42 kDa	0	0	1
Vesicular integral-membrane protein VIP36 OS=Homo sapiens GN=LMAN2 PE=1 SV=1	Q12907	40 kDa	2	0	1
Cystatin-A OS=Homo sapiens GN=CSTA PE=1 SV=1	P01040	11 kDa	1	0	1
Protein-glutamine gamma-glutamyltransferase E OS=Homo sapiens GN=TGM3 PE=1 SV=4	Q08188	77 kDa	1	0	1
Zinc-alpha-2-glycoprotein OS=Homo sapiens GN=AZGP1 PE=1 SV=2	P25311	34 kDa	0	0	0
Peroxiredoxin-2 OS=Homo sapiens GN=PRDX2 PE=1 SV=5	P32119	22 kDa	1	0	1
Electron transfer flavoprotein subunit alpha, mitochondrial OS=Homo sapiens GN=ETFA PE=1 SV=1	P13804	35 kDa	1	0	1
Secretory carrier-associated membrane protein 3 OS=Homo sapiens GN=SCAMP3 PE=1 SV=3	O14828	38 kDa	1	0	1
Stress-70 protein, mitochondrial OS=Homo sapiens GN=HSPA9 PE=1 SV=2	P38646	74 kDa	1	0	1
Ceramide synthase 2 OS=Homo sapiens GN=CERS2 PE=1 SV=1	Q96G23	45 kDa	0	0	1
F-actin-capping protein subunit alpha-2 OS=Homo sapiens GN=CAPZA2 PE=1 SV=3	P47755	33 kDa	1	0	2
Fatty acid-binding protein, epidermal OS=Homo sapiens GN=FABP5 PE=1 SV=3	Q01469	15 kDa	2	0	0
Malate dehydrogenase, mitochondrial OS=Homo sapiens GN=MDH2 PE=1 SV=3	P40926	36 kDa	0	0	1
Ig alpha-1 chain C region OS=Homo sapiens GN=IGHA1 PE=1 SV=2	P01876	38 kDa	1	0	0
Heterogeneous nuclear ribonucleoprotein K OS=Homo sapiens GN=HNRNPK PE=1 SV=1	P61978	51 kDa	0	0	1
Coiled-coil domain-containing protein 170 OS=Homo sapiens GN=CCDC170 PE=2 SV=3	Q8IYT3	82 kDa	0	0	1
Activating signal cointegrator 1 OS=Homo sapiens GN=TRIP4 PE=1 SV=4	Q15650	66 kDa	0	0	1
40S ribosomal protein S18 OS=Homo sapiens GN=RPS18 PE=1 SV=3	P62269	18 kDa	0	0	2
Peroxisomal biogenesis factor 3 OS=Homo sapiens GN=PEX3 PE=1 SV=1	P56589	42 kDa	0	0	1
Voltage-dependent anion-selective channel protein 1 OS=Homo sapiens GN=VDAC1 PE=1 SV=2	P21796	31 kDa	0	0	1
Protein RFT1 homolog OS=Homo sapiens GN=RFT1 PE=1 SV=1	Q96AA3	60 kDa	0	0	1
COP9 signalosome complex subunit 6 OS=Homo sapiens GN=COPS6 PE=1 SV=1	Q7L5N1	36 kDa	0	0	1
Arginase-2, mitochondrial OS=Homo sapiens GN=ARG2 PE=1 SV=1	P78540	39 kDa	0	0	1
BRISC and BRCA1-A complex member 1 OS=Homo sapiens GN=BABAM1 PE=1 SV=1	Q9NWV8	37 kDa	0	0	1
Desmocollin-3 OS=Homo sapiens GN=DSC3 PE=1 SV=3	Q14574	100 kDa	1	0	0
Transcription elongation factor A protein 1 OS=Homo sapiens GN=TCEA1 PE=1 SV=2	P23193	34 kDa	0	0	1
NADH dehydrogenase [ubiquinone] 1 alpha subcomplex subunit 9, mitochondrial OS=Homo sapiens GN=NDUFA9 PE=1 SV=2	Q16795	43 kDa	0	0	1
Peptidyl-prolyl cis-trans isomerase A OS=Homo sapiens GN=PPIA PE=1 SV=2	P62937	18 kDa	0	0	1
Poly(ADP-ribose) glycohydrolase ARH3 OS=Homo sapiens GN=ADPRHL2 PE=1 SV=1	Q9NX46	39 kDa	0	0	1

## Sheet: D
Protein Name	Accession	Molecular Weight	vector	GIPC2	GIPC2ΔPDZ
Keratin, type II cytoskeletal 1 OS=Homo sapiens GN=KRT1 PE=1 SV=6	P04264	66 kDa	134	72	123
Cluster of Keratin, type II cytoskeletal 2 epidermal OS=Homo sapiens GN=KRT2 PE=1 SV=2 (P35908)	P35908	65 kDa	139	89	106
Keratin, type I cytoskeletal 9 OS=Homo sapiens GN=KRT9 PE=1 SV=3	P35527	62 kDa	59	42	95
Cluster of Keratin, type I cytoskeletal 10 OS=Homo sapiens GN=KRT10 PE=1 SV=6 (P13645)	P13645	59 kDa	92	88	77
Desmoplakin OS=Homo sapiens GN=DSP PE=1 SV=3	P15924	332 kDa	20	19	23
Hornerin OS=Homo sapiens GN=HRNR PE=1 SV=2	Q86YZ3	282 kDa	17	14	15
Desmoglein-1 OS=Homo sapiens GN=DSG1 PE=1 SV=2	Q02413	114 kDa	11	9	10
40S ribosomal protein S19 OS=Homo sapiens GN=RPS19 PE=1 SV=2	P39019	16 kDa	11	9	9
Peptidyl-prolyl cis-trans isomerase A OS=Homo sapiens GN=PPIA PE=1 SV=2	P62937	18 kDa	9	12	8
Junction plakoglobin OS=Homo sapiens GN=JUP PE=1 SV=3	P14923	82 kDa	8	7	7
40S ribosomal protein S14 OS=Homo sapiens GN=RPS14 PE=1 SV=3	P62263	16 kDa	9	10	6
40S ribosomal protein S16 OS=Homo sapiens GN=RPS16 PE=1 SV=2	P62249	16 kDa	8	9	6
Cluster of ADP-ribosylation factor 3 OS=Homo sapiens GN=ARF3 PE=1 SV=2 (P61204)	P61204	21 kDa	7	9	6
Cluster of Nucleoside diphosphate kinase A OS=Homo sapiens GN=NME1 PE=1 SV=1 (P15531)	P15531	17 kDa	5	5	6
40S ribosomal protein S13 OS=Homo sapiens GN=RPS13 PE=1 SV=2	P62277	17 kDa	7	7	5
N-alpha-acetyltransferase 50 OS=Homo sapiens GN=NAA50 PE=1 SV=1	Q9GZZ1	19 kDa	0	4	5
40S ribosomal protein S25 OS=Homo sapiens GN=RPS25 PE=1 SV=1	P62851	14 kDa	7	3	5
ADP-ribosylation factor 4 OS=Homo sapiens GN=ARF4 PE=1 SV=3	P18085	21 kDa	5	7	4
60S ribosomal protein L27 OS=Homo sapiens GN=RPL27 PE=1 SV=2	P61353	16 kDa	5	5	4
Annexin A2 OS=Homo sapiens GN=ANXA2 PE=1 SV=2	P07355	39 kDa	5	3	4
Glyceraldehyde-3-phosphate dehydrogenase OS=Homo sapiens GN=GAPDH PE=1 SV=3	P04406	36 kDa	5	3	4
Keratin, type II cytoskeletal 78 OS=Homo sapiens GN=KRT78 PE=2 SV=2	Q8N1N4	57 kDa	5	3	4
Histone H4 OS=Homo sapiens GN=HIST1H4A PE=1 SV=2	P62805	11 kDa	0	3	4
40S ribosomal protein S18 OS=Homo sapiens GN=RPS18 PE=1 SV=3	P62269	18 kDa	5	10	3
40S ribosomal protein S17 OS=Homo sapiens GN=RPS17 PE=1 SV=2	P08708	16 kDa	1	5	3
Low molecular weight phosphotyrosine protein phosphatase OS=Homo sapiens GN=ACP1 PE=1 SV=3	P24666	18 kDa	3	4	3
40S ribosomal protein S24 OS=Homo sapiens GN=RPS24 PE=1 SV=1	P62847	15 kDa	1	4	3
Adenine phosphoribosyltransferase OS=Homo sapiens GN=APRT PE=1 SV=2	P07741	20 kDa	3	3	3
Coatomer subunit zeta-1 OS=Homo sapiens GN=COPZ1 PE=1 SV=1	P61923	20 kDa	3	3	3
60S ribosomal protein L12 OS=Homo sapiens GN=RPL12 PE=1 SV=1	P30050	18 kDa	3	2	3
Ubiquitin-conjugating enzyme E2 C OS=Homo sapiens GN=UBE2C PE=1 SV=1	O00762	20 kDa	1	1	3
PDZ domain-containing protein GIPC2 OS=Homo sapiens GN=GIPC2 PE=1 SV=1	Q8TF65	34 kDa	0	8	2
Protein mago nashi homolog OS=Homo sapiens GN=MAGOH PE=1 SV=1	P61326	17 kDa	1	6	2
Signal recognition particle 14 kDa protein OS=Homo sapiens GN=SRP14 PE=1 SV=2	P37108	15 kDa	0	5	2
Tubulin alpha-1B chain OS=Homo sapiens GN=TUBA1B PE=1 SV=1	P68363	50 kDa	1	5	2
Serum albumin OS=Homo sapiens GN=ALB PE=1 SV=2	P02768	69 kDa	5	4	2
Elongation factor 1-alpha 1 OS=Homo sapiens GN=EEF1A1 PE=1 SV=1	P68104	50 kDa	1	4	2
Cluster of Ubiquitin-conjugating enzyme E2 variant 2 OS=Homo sapiens GN=UBE2V2 PE=1 SV=4 (Q15819)	Q15819	16 kDa	3	4	2
L-lactate dehydrogenase B chain OS=Homo sapiens GN=LDHB PE=1 SV=2	P07195	37 kDa	1	4	2
Actin, cytoplasmic 1 OS=Homo sapiens GN=ACTB PE=1 SV=1	P60709	42 kDa	0	4	2
Protein AMBP OS=Homo sapiens GN=AMBP PE=1 SV=1	P02760	39 kDa	3	4	2
Eukaryotic translation elongation factor 1 epsilon-1 OS=Homo sapiens GN=EEF1E1 PE=1 SV=1	O43324	20 kDa	0	4	2
Peroxiredoxin-1 OS=Homo sapiens GN=PRDX1 PE=1 SV=1	Q06830	22 kDa	3	4	2
Cytochrome c oxidase subunit 4 isoform 1, mitochondrial OS=Homo sapiens GN=COX4I1 PE=1 SV=1	P13073	20 kDa	5	3	2
Filaggrin-2 OS=Homo sapiens GN=FLG2 PE=1 SV=1	Q5D862	248 kDa	4	3	2
Activated RNA polymerase II transcriptional coactivator p15 OS=Homo sapiens GN=SUB1 PE=1 SV=3	P53999	14 kDa	1	3	2
Ubiquitin-conjugating enzyme E2 N OS=Homo sapiens GN=UBE2N PE=1 SV=1	P61088	17 kDa	3	3	2
GTP-binding protein Rheb OS=Homo sapiens GN=RHEB PE=1 SV=1	Q15382	20 kDa	0	3	2
40S ribosomal protein S26 OS=Homo sapiens GN=RPS26 PE=1 SV=3	P62854	13 kDa	1	3	2
Actin-related protein 2/3 complex subunit 4 OS=Homo sapiens GN=ARPC4 PE=1 SV=3	P59998	20 kDa	4	3	2
ADP-ribosylation factor-like protein 1 OS=Homo sapiens GN=ARL1 PE=1 SV=1	P40616	20 kDa	0	3	2
Eukaryotic translation initiation factor 1A, Y-chromosomal OS=Homo sapiens GN=EIF1AY PE=1 SV=4	O14602	16 kDa	3	3	2
Myosin regulatory light chain 12B OS=Homo sapiens GN=MYL12B PE=1 SV=2	O14950	20 kDa	0	3	2
Dermcidin OS=Homo sapiens GN=DCD PE=1 SV=2	P81605	11 kDa	1	3	2
AP-1 complex subunit sigma-1A OS=Homo sapiens GN=AP1S1 PE=1 SV=1	P61966	19 kDa	0	3	2
Cofilin-1 OS=Homo sapiens GN=CFL1 PE=1 SV=3	P23528	19 kDa	0	3	2
GTP-binding protein SAR1a OS=Homo sapiens GN=SAR1A PE=1 SV=1	Q9NR31	22 kDa	1	3	2
40S ribosomal protein S15 OS=Homo sapiens GN=RPS15 PE=1 SV=2	P62841	17 kDa	0	3	2
Ragulator complex protein LAMTOR1 OS=Homo sapiens GN=LAMTOR1 PE=1 SV=2	Q6IAA8	18 kDa	1	3	2
39S ribosomal protein L48, mitochondrial OS=Homo sapiens GN=MRPL48 PE=1 SV=2	Q96GC5	24 kDa	0	3	2
60S ribosomal protein L28 OS=Homo sapiens GN=RPL28 PE=1 SV=3	P46779	16 kDa	1	2	2
Eukaryotic translation initiation factor 5A-1 OS=Homo sapiens GN=EIF5A PE=1 SV=2	P63241	17 kDa	0	2	2
Stathmin OS=Homo sapiens GN=STMN1 PE=1 SV=3	P16949	17 kDa	1	2	2
40S ribosomal protein S23 OS=Homo sapiens GN=RPS23 PE=1 SV=3	P62266	16 kDa	3	2	2
Transmembrane emp24 domain-containing protein 10 OS=Homo sapiens GN=TMED10 PE=1 SV=2	P49755	25 kDa	1	2	2
ADP-ribosylation factor 6 OS=Homo sapiens GN=ARF6 PE=1 SV=2	P62330	20 kDa	3	2	2
AP-3 complex subunit sigma-1 OS=Homo sapiens GN=AP3S1 PE=1 SV=1	Q92572	22 kDa	0	2	2
60S ribosomal protein L35 OS=Homo sapiens GN=RPL35 PE=1 SV=2	P42766	15 kDa	3	2	2
Cluster of Histone H2A.Z OS=Homo sapiens GN=H2AFZ PE=1 SV=2 (P0C0S5)	P0C0S5	14 kDa	0	2	2
Prefoldin subunit 2 OS=Homo sapiens GN=PFDN2 PE=1 SV=1	Q9UHV9	17 kDa	0	2	2
Trafficking protein particle complex subunit 3 OS=Homo sapiens GN=TRAPPC3 PE=1 SV=1	O43617	20 kDa	1	2	2
Cluster of Heat shock 70 kDa protein 1A/1B OS=Homo sapiens GN=HSPA1A PE=1 SV=5 (P08107)	P08107	70 kDa	1	2	2
CDP-diacylglycerol--inositol 3-phosphatidyltransferase OS=Homo sapiens GN=CDIPT PE=1 SV=1	O14735	24 kDa	0	2	2
Transmembrane protein 205 OS=Homo sapiens GN=TMEM205 PE=1 SV=1	Q6UW68	21 kDa	0	2	2
Rho-related GTP-binding protein RhoC OS=Homo sapiens GN=RHOC PE=1 SV=1	P08134	22 kDa	0	2	2
Transmembrane protein 11, mitochondrial OS=Homo sapiens GN=TMEM11 PE=1 SV=1	P17152	22 kDa	0	2	2
Profilin-1 OS=Homo sapiens GN=PFN1 PE=1 SV=2	P07737	15 kDa	4	1	2
Cystatin-A OS=Homo sapiens GN=CSTA PE=1 SV=1	P01040	11 kDa	5	1	2
Plakophilin-1 OS=Homo sapiens GN=PKP1 PE=1 SV=2	Q13835	83 kDa	3	1	2
40S ribosomal protein S20 OS=Homo sapiens GN=RPS20 PE=1 SV=1	P60866	13 kDa	4	1	2
Zinc-alpha-2-glycoprotein OS=Homo sapiens GN=AZGP1 PE=1 SV=2	P25311	34 kDa	0	1	2
Arginase-1 OS=Homo sapiens GN=ARG1 PE=1 SV=2	P05089	35 kDa	3	1	2
Small nuclear ribonucleoprotein Sm D2 OS=Homo sapiens GN=SNRPD2 PE=1 SV=1	P62316	14 kDa	3	1	2
Thioredoxin OS=Homo sapiens GN=TXN PE=1 SV=3	P10599	12 kDa	1	1	2
Transmembrane and coiled-coil domain-containing protein 1 OS=Homo sapiens GN=TMCO1 PE=1 SV=1	Q9UM00	21 kDa	0	1	2
Protein-glutamine gamma-glutamyltransferase E OS=Homo sapiens GN=TGM3 PE=1 SV=4	Q08188	77 kDa	1	1	2
Ig alpha-1 chain C region OS=Homo sapiens GN=IGHA1 PE=1 SV=2	P01876	38 kDa	1	1	2
Nucleoside diphosphate kinase, mitochondrial OS=Homo sapiens GN=NME4 PE=1 SV=1	O00746	21 kDa	0	1	2
Desmocollin-1 OS=Homo sapiens GN=DSC1 PE=1 SV=2	Q08554	100 kDa	4	0	2
Mitochondrial import receptor subunit TOM22 homolog OS=Homo sapiens GN=TOMM22 PE=1 SV=3	Q9NS69	16 kDa	1	0	2
Peroxiredoxin-5, mitochondrial OS=Homo sapiens GN=PRDX5 PE=1 SV=4	P30044	22 kDa	0	0	2
Peptidyl-tRNA hydrolase 2, mitochondrial OS=Homo sapiens GN=PTRH2 PE=1 SV=1	Q9Y3E5	19 kDa	0	0	2
High mobility group protein HMG-I/HMG-Y OS=Homo sapiens GN=HMGA1 PE=1 SV=3	P17096	12 kDa	0	0	2
Peptidyl-prolyl cis-trans isomerase H OS=Homo sapiens GN=PPIH PE=1 SV=1	O43447	19 kDa	0	0	2
Cytochrome b5 type B OS=Homo sapiens GN=CYB5B PE=1 SV=2	O43169	16 kDa	0	0	2
Transmembrane protein 97 OS=Homo sapiens GN=TMEM97 PE=1 SV=1	Q5BJF2	21 kDa	0	0	2
Cluster of Histone H2B type 1-K OS=Homo sapiens GN=HIST1H2BK PE=1 SV=3 (O60814)	O60814	14 kDa	4	4	1
Thioredoxin-dependent peroxide reductase, mitochondrial OS=Homo sapiens GN=PRDX3 PE=1 SV=3	P30048	28 kDa	1	4	1
Caspase-14 OS=Homo sapiens GN=CASP14 PE=1 SV=2	P31944	28 kDa	1	4	1
60S ribosomal protein L31 OS=Homo sapiens GN=RPL31 PE=1 SV=1	P62899	14 kDa	3	4	1
NADH dehydrogenase [ubiquinone] 1 alpha subcomplex subunit 12 OS=Homo sapiens GN=NDUFA12 PE=1 SV=1	Q9UI09	17 kDa	1	4	1
Cluster of Heat shock protein HSP 90-beta OS=Homo sapiens GN=HSP90AB1 PE=1 SV=4 (P08238)	P08238	83 kDa	0	3	1
DNA-directed RNA polymerases I, II, and III subunit RPABC3 OS=Homo sapiens GN=POLR2H PE=1 SV=4	P52434	17 kDa	1	3	1
Signal peptidase complex catalytic subunit SEC11A OS=Homo sapiens GN=SEC11A PE=1 SV=1	P67812	21 kDa	3	3	1
Protein S100-A8 OS=Homo sapiens GN=S100A8 PE=1 SV=1	P05109	11 kDa	0	3	1
39S ribosomal protein L21, mitochondrial OS=Homo sapiens GN=MRPL21 PE=1 SV=2	Q7Z2W9	23 kDa	0	3	1
Translocon-associated protein subunit delta OS=Homo sapiens GN=SSR4 PE=1 SV=1	P51571	19 kDa	1	3	1
60S ribosomal protein L23 OS=Homo sapiens GN=RPL23 PE=1 SV=1	P62829	15 kDa	3	2	1
ADP-ribosylation factor-like protein 8B OS=Homo sapiens GN=ARL8B PE=1 SV=1	Q9NVJ2	22 kDa	1	2	1
Transmembrane protein 126A OS=Homo sapiens GN=TMEM126A PE=1 SV=1	Q9H061	22 kDa	0	2	1
Superoxide dismutase [Cu-Zn] OS=Homo sapiens GN=SOD1 PE=1 SV=2	P00441	16 kDa	3	2	1
ER lumen protein retaining receptor 1 OS=Homo sapiens GN=KDELR1 PE=1 SV=1	P24390	25 kDa	3	2	1
Calmodulin OS=Homo sapiens GN=CALM1 PE=1 SV=2	P62158	17 kDa	0	2	1
Nuclear cap-binding protein subunit 2 OS=Homo sapiens GN=NCBP2 PE=1 SV=1	P52298	18 kDa	1	2	1
NADH dehydrogenase [ubiquinone] iron-sulfur protein 7, mitochondrial OS=Homo sapiens GN=NDUFS7 PE=1 SV=3	O75251	24 kDa	1	2	1
39S ribosomal protein L22, mitochondrial OS=Homo sapiens GN=MRPL22 PE=1 SV=1	Q9NWU5	24 kDa	0	2	1
ADP-ribosylation factor-like protein 2 OS=Homo sapiens GN=ARL2 PE=1 SV=4	P36404	21 kDa	0	2	1
39S ribosomal protein L49, mitochondrial OS=Homo sapiens GN=MRPL49 PE=1 SV=1	Q13405	19 kDa	0	2	1
Destrin OS=Homo sapiens GN=DSTN PE=1 SV=3	P60981	19 kDa	0	1	1
Mitotic spindle-associated MMXD complex subunit MIP18 OS=Homo sapiens GN=FAM96B PE=1 SV=1	Q9Y3D0	18 kDa	1	1	1
40S ribosomal protein S15a OS=Homo sapiens GN=RPS15A PE=1 SV=2	P62244	15 kDa	0	1	1
Programmed cell death protein 6 OS=Homo sapiens GN=PDCD6 PE=1 SV=1	O75340	22 kDa	0	1	1
Cytochrome c oxidase subunit 2 OS=Homo sapiens GN=MT-CO2 PE=1 SV=1	P00403	26 kDa	1	1	1
Corneodesmosin OS=Homo sapiens GN=CDSN PE=1 SV=3	Q15517	52 kDa	1	1	1
ATP synthase subunit delta, mitochondrial OS=Homo sapiens GN=ATP5D PE=1 SV=2	P30049	17 kDa	3	1	1
ATP synthase subunit a OS=Homo sapiens GN=MT-ATP6 PE=1 SV=1	P00846	25 kDa	1	1	1
Alpha-enolase OS=Homo sapiens GN=ENO1 PE=1 SV=2	P06733	47 kDa	1	1	1
Ribonuclease P protein subunit p20 OS=Homo sapiens GN=POP7 PE=1 SV=2	O75817	16 kDa	1	1	1
Cyclin-dependent kinase inhibitor 2A, isoforms 1/2/3 OS=Homo sapiens GN=CDKN2A PE=1 SV=2	P42771	17 kDa	3	1	1
Deoxyribonucleoside 5'-monophosphate N-glycosidase OS=Homo sapiens GN=RCL PE=1 SV=1	O43598	19 kDa	0	1	1
Peptidyl-prolyl cis-trans isomerase-like 1 OS=Homo sapiens GN=PPIL1 PE=1 SV=1	Q9Y3C6	18 kDa	0	1	1
Apoptosis regulator BAX OS=Homo sapiens GN=BAX PE=1 SV=1	Q07812	21 kDa	0	1	1
Actin-related protein 2/3 complex subunit 5-like protein OS=Homo sapiens GN=ARPC5L PE=1 SV=1	Q9BPX5	17 kDa	0	1	1
Fatty acid-binding protein, epidermal OS=Homo sapiens GN=FABP5 PE=1 SV=3	Q01469	15 kDa	1	1	1
NADH dehydrogenase [ubiquinone] 1 beta subcomplex subunit 8, mitochondrial OS=Homo sapiens GN=NDUFB8 PE=1 SV=1	O95169	22 kDa	0	1	1
60S ribosomal protein L34 OS=Homo sapiens GN=RPL34 PE=1 SV=3	P49207	13 kDa	1	1	1
ER membrane protein complex subunit 4 OS=Homo sapiens GN=EMC4 PE=1 SV=2	Q5J8M3	20 kDa	1	1	1
Ubiquitin-conjugating enzyme E2 L3 OS=Homo sapiens GN=UBE2L3 PE=1 SV=1	P68036	18 kDa	0	1	1
60S ribosomal protein L27a OS=Homo sapiens GN=RPL27A PE=1 SV=2	P46776	17 kDa	0	1	1
Prefoldin subunit 5 OS=Homo sapiens GN=PFDN5 PE=1 SV=2	Q99471	17 kDa	0	1	1
Transmembrane protein 70, mitochondrial OS=Homo sapiens GN=TMEM70 PE=1 SV=2	Q9BUB7	29 kDa	0	1	1
SNARE-associated protein Snapin OS=Homo sapiens GN=SNAPIN PE=1 SV=1	O95295	15 kDa	0	1	1
28S ribosomal protein S10, mitochondrial OS=Homo sapiens GN=MRPS10 PE=1 SV=2	P82664	23 kDa	0	1	1
Tropomyosin beta chain OS=Homo sapiens GN=TPM2 PE=1 SV=1	P07951	33 kDa	0	1	1
39S ribosomal protein L12, mitochondrial OS=Homo sapiens GN=MRPL12 PE=1 SV=2	P52815	21 kDa	0	1	1
Putative RNA-binding protein 3 OS=Homo sapiens GN=RBM3 PE=1 SV=1	P98179	17 kDa	1	1	1
Desmocollin-3 OS=Homo sapiens GN=DSC3 PE=1 SV=3	Q14574	100 kDa	1	1	1
Sorting nexin-3 OS=Homo sapiens GN=SNX3 PE=1 SV=3	O60493	19 kDa	0	1	1
Trypsin-3 OS=Homo sapiens GN=PRSS3 PE=1 SV=2	P35030	33 kDa	0	1	1
Cell division control protein 42 homolog OS=Homo sapiens GN=CDC42 PE=1 SV=2	P60953	21 kDa	0	1	1
L antigen family member 3 OS=Homo sapiens GN=LAGE3 PE=1 SV=2	Q14657	15 kDa	0	1	1
60S ribosomal protein L14 OS=Homo sapiens GN=RPL14 PE=1 SV=4	P50914	23 kDa	0	1	1
Protein POF1B OS=Homo sapiens GN=POF1B PE=1 SV=3	Q8WVV4	68 kDa	0	1	1
N-alpha-acetyltransferase 20 OS=Homo sapiens GN=NAA20 PE=1 SV=1	P61599	20 kDa	0	1	1
Mitochondrial fission 1 protein OS=Homo sapiens GN=FIS1 PE=1 SV=2	Q9Y3D6	17 kDa	0	1	1
Intraflagellar transport protein 27 homolog OS=Homo sapiens GN=IFT27 PE=1 SV=1	Q9BW83	20 kDa	0	1	1
Peroxiredoxin-2 OS=Homo sapiens GN=PRDX2 PE=1 SV=5	P32119	22 kDa	3	0	1
ATP synthase subunit alpha, mitochondrial OS=Homo sapiens GN=ATP5A1 PE=1 SV=1	P25705	60 kDa	1	0	1
Type-1 angiotensin II receptor-associated protein OS=Homo sapiens GN=AGTRAP PE=1 SV=1	Q6RW13	17 kDa	0	0	1
Mitochondrial 10-formyltetrahydrofolate dehydrogenase OS=Homo sapiens GN=ALDH1L2 PE=1 SV=2	Q3SY69	102 kDa	1	0	1
Leucine-rich repeat flightless-interacting protein 1 OS=Homo sapiens GN=LRRFIP1 PE=1 SV=2	Q32MZ4	89 kDa	0	0	1
Thioredoxin domain-containing protein 12 OS=Homo sapiens GN=TXNDC12 PE=1 SV=1	O95881	19 kDa	0	0	1
Heterogeneous nuclear ribonucleoprotein A1 OS=Homo sapiens GN=HNRNPA1 PE=1 SV=5	P09651	39 kDa	0	0	1
Transmembrane protein 109 OS=Homo sapiens GN=TMEM109 PE=1 SV=1	Q9BVC6	26 kDa	1	0	1
High mobility group protein HMGI-C OS=Homo sapiens GN=HMGA2 PE=1 SV=1	P52926	12 kDa	0	0	1
Heat shock protein beta-11 OS=Homo sapiens GN=HSPB11 PE=1 SV=1	Q9Y547	16 kDa	1	0	1
40S ribosomal protein S5 OS=Homo sapiens GN=RPS5 PE=1 SV=4	P46782	23 kDa	0	0	1
Membrane-associated progesterone receptor component 2 OS=Homo sapiens GN=PGRMC2 PE=1 SV=1	O15173	24 kDa	0	0	1
Protein-glutamine gamma-glutamyltransferase K OS=Homo sapiens GN=TGM1 PE=1 SV=4	P22735	90 kDa	0	0	1
Lipocalin-1 OS=Homo sapiens GN=LCN1 PE=1 SV=1	P31025	19 kDa	1	0	1
7,8-dihydro-8-oxoguanine triphosphatase OS=Homo sapiens GN=NUDT1 PE=1 SV=3	P36639	23 kDa	1	0	1
60S ribosomal protein L24 OS=Homo sapiens GN=RPL24 PE=1 SV=1	P83731	18 kDa	0	0	1
Ig gamma-1 chain C region OS=Homo sapiens GN=IGHG1 PE=1 SV=1	P01857	36 kDa	0	0	1
Nucleophosmin OS=Homo sapiens GN=NPM1 PE=1 SV=2	P06748	33 kDa	1	0	1
Galectin-7 OS=Homo sapiens GN=LGALS7 PE=1 SV=2	P47929	15 kDa	0	0	1
Elongation factor 2 OS=Homo sapiens GN=EEF2 PE=1 SV=4	P13639	95 kDa	0	0	1
Fructose-bisphosphate aldolase A OS=Homo sapiens GN=ALDOA PE=1 SV=2	P04075	39 kDa	0	0	1
Elongation factor 1-gamma OS=Homo sapiens GN=EEF1G PE=1 SV=3	P26641	50 kDa	0	0	1
60S ribosomal protein L11 OS=Homo sapiens GN=RPL11 PE=1 SV=2	P62913	20 kDa	0	0	1
BRI3-binding protein OS=Homo sapiens GN=BRI3BP PE=1 SV=1	Q8WY22	28 kDa	0	0	1
p53 apoptosis effector related to PMP-22 OS=Homo sapiens GN=PERP PE=2 SV=1	Q96FX8	21 kDa	0	0	1
Cystatin-M OS=Homo sapiens GN=CST6 PE=1 SV=1	Q15828	17 kDa	0	0	1
Transmembrane protein 65 OS=Homo sapiens GN=TMEM65 PE=1 SV=2	Q6PI78	25 kDa	0	0	1
WD repeat and HMG-box DNA-binding protein 1 OS=Homo sapiens GN=WDHD1 PE=1 SV=1	O75717	126 kDa	0	0	1
T-complex protein 1 subunit delta OS=Homo sapiens GN=CCT4 PE=1 SV=4	P50991	58 kDa	0	0	1
Protein S100-A9 OS=Homo sapiens GN=S100A9 PE=1 SV=1	P06702	13 kDa	1	3	0
Polyubiquitin-B OS=Homo sapiens GN=UBB PE=1 SV=1	P0CG47	26 kDa	3	3	0
60S ribosomal protein L22 OS=Homo sapiens GN=RPL22 PE=1 SV=2	P35268	15 kDa	1	3	0
Protein S100-A7 OS=Homo sapiens GN=S100A7 PE=1 SV=4	P31151	11 kDa	1	3	0
60S ribosomal protein L32 OS=Homo sapiens GN=RPL32 PE=1 SV=2	P62910	16 kDa	0	2	0
39S ribosomal protein L43, mitochondrial OS=Homo sapiens GN=MRPL43 PE=1 SV=1	Q8N983	23 kDa	0	2	0
Peptidyl-prolyl cis-trans isomerase-like 3 OS=Homo sapiens GN=PPIL3 PE=1 SV=1	Q9H2H8	18 kDa	0	2	0
Peroxiredoxin-4 OS=Homo sapiens GN=PRDX4 PE=1 SV=1	Q13162	31 kDa	0	2	0
Cluster of Serpin B3 OS=Homo sapiens GN=SERPINB3 PE=1 SV=2 (P29508)	P29508	45 kDa	0	1	0
Keratin, type I cuticular Ha6 OS=Homo sapiens GN=KRT36 PE=1 SV=1	O76013	52 kDa	1	1	0
Heat shock protein beta-1 OS=Homo sapiens GN=HSPB1 PE=1 SV=2	P04792	23 kDa	0	1	0
Small nuclear ribonucleoprotein Sm D3 OS=Homo sapiens GN=SNRPD3 PE=1 SV=1	P62318	14 kDa	1	1	0
Serpin B12 OS=Homo sapiens GN=SERPINB12 PE=1 SV=1	Q96P63	46 kDa	0	1	0
Cluster of Eukaryotic initiation factor 4A-II OS=Homo sapiens GN=EIF4A2 PE=1 SV=2 (Q14240)	Q14240	46 kDa	0	1	0
Filaggrin OS=Homo sapiens GN=FLG PE=1 SV=3	P20930	435 kDa	0	1	0
Transcription elongation factor B polypeptide 2 OS=Homo sapiens GN=TCEB2 PE=1 SV=1	Q15370	13 kDa	1	1	0
60S ribosomal protein L30 OS=Homo sapiens GN=RPL30 PE=1 SV=2	P62888	13 kDa	1	1	0
40S ribosomal protein S8 OS=Homo sapiens GN=RPS8 PE=1 SV=2	P62241	24 kDa	0	1	0
Myosin light polypeptide 6 OS=Homo sapiens GN=MYL6 PE=1 SV=2	P60660	17 kDa	1	1	0
Translocon-associated protein subunit gamma OS=Homo sapiens GN=SSR3 PE=1 SV=1	Q9UNL2	21 kDa	1	1	0
Ras-related C3 botulinum toxin substrate 3 OS=Homo sapiens GN=RAC3 PE=1 SV=1	P60763	21 kDa	0	1	0
Prostaglandin E synthase 3 OS=Homo sapiens GN=PTGES3 PE=1 SV=1	Q15185	19 kDa	0	1	0
ADP/ATP translocase 2 OS=Homo sapiens GN=SLC25A5 PE=1 SV=7	P05141	33 kDa	0	1	0
Prolactin-inducible protein OS=Homo sapiens GN=PIP PE=1 SV=1	P12273	17 kDa	0	1	0
Dual specificity protein phosphatase 3 OS=Homo sapiens GN=DUSP3 PE=1 SV=1	P51452	20 kDa	0	1	0
Single-stranded DNA-binding protein, mitochondrial OS=Homo sapiens GN=SSBP1 PE=1 SV=1	Q04837	17 kDa	1	1	0
Malignant T-cell-amplified sequence 1 OS=Homo sapiens GN=MCTS1 PE=1 SV=1	Q9ULC4	21 kDa	0	1	0
AP-1 complex subunit sigma-2 OS=Homo sapiens GN=AP1S2 PE=1 SV=1	P56377	19 kDa	0	1	0
39S ribosomal protein L23, mitochondrial OS=Homo sapiens GN=MRPL23 PE=1 SV=1	Q16540	18 kDa	0	1	0
3-beta-hydroxysteroid-Delta(8),Delta(7)-isomerase OS=Homo sapiens GN=EBP PE=1 SV=3	Q15125	26 kDa	0	1	0
PRA1 family protein 2 OS=Homo sapiens GN=PRAF2 PE=1 SV=1	O60831	19 kDa	0	1	0
Tubulin beta chain OS=Homo sapiens GN=TUBB PE=1 SV=2	P07437	50 kDa	0	1	0
Splicing factor, proline- and glutamine-rich OS=Homo sapiens GN=SFPQ PE=1 SV=2	P23246	76 kDa	0	1	0
40S ribosomal protein S10 OS=Homo sapiens GN=RPS10 PE=1 SV=1	P46783	19 kDa	0	1	0
Triosephosphate isomerase OS=Homo sapiens GN=TPI1 PE=1 SV=3	P60174	31 kDa	0	1	0
Peptidyl-prolyl cis-trans isomerase NIMA-interacting 1 OS=Homo sapiens GN=PIN1 PE=1 SV=1	Q13526	18 kDa	0	1	0
Histone chaperone ASF1B OS=Homo sapiens GN=ASF1B PE=1 SV=1	Q9NVP2	22 kDa	0	1	0
U6 snRNA-associated Sm-like protein LSm4 OS=Homo sapiens GN=LSM4 PE=1 SV=1	Q9Y4Z0	15 kDa	0	1	0
39S ribosomal protein L20, mitochondrial OS=Homo sapiens GN=MRPL20 PE=1 SV=1	Q9BYC9	17 kDa	0	1	0
Protein BUD31 homolog OS=Homo sapiens GN=BUD31 PE=1 SV=2	P41223	17 kDa	0	1	0
Protein Tob1 OS=Homo sapiens GN=TOB1 PE=1 SV=1	P50616	38 kDa	0	1	0
GTP-binding protein Di-Ras2 OS=Homo sapiens GN=DIRAS2 PE=1 SV=1	Q96HU8	22 kDa	1	0	0
Ig kappa chain C region OS=Homo sapiens GN=IGKC PE=1 SV=1	P01834	12 kDa	1	0	0
